# Supplementary material for: Transcriptomic Analysis Identifies Acrolein Exposure-Related Pathways and Constructs a Prognostic Model in Oral Squamous Cell Carcinoma
Source: Int J Mol Sci. 2026 Jan 8;27(2):632. doi: 10.3390/ijms27020632 (PMC12841475; doi:10.3390/ijms27020632)
Supplement: Supplementary file 1 [file ijms-27-00632-s001.zip]

Archive with 6 entries (5 files):
- ijms-4048849-supplementary/
- ijms-4048849-supplementary/Supplement figure.pdf
- ijms-4048849-supplementary/Table S1 sample.xlsx
- ijms-4048849-supplementary/Table S2 acrolein-based differential expression of genes in OSCC.xlsx
- ijms-4048849-supplementary/Table S3  low-risk and High-risk groups.xlsx
- ijms-4048849-supplementary/Table S4 low-risk and high-risk GSVA .xlsx
