# Supplementary material for: Transcriptomic Analysis Identifies Acrolein Exposure-Related Pathways and Constructs a Prognostic Model in Oral Squamous Cell Carcinoma
Source: Int J Mol Sci. 2026 Jan 8;27(2):632. doi: 10.3390/ijms27020632 (PMC12841475; doi:10.3390/ijms27020632)
Supplement: Supplementary file 1 [file ijms-27-00632-s001.zip › ijms-4048849-supplementary/Table S1 sample.xlsx]

## Sheet: adjacent non-tumor
Sample
TCGA-CV-6933-11A
TCGA-CV-6934-11A
TCGA-CV-6935-11A
TCGA-CV-6936-11A
TCGA-CV-6938-11A
TCGA-CV-6939-11A
TCGA-CV-6943-11A
TCGA-CV-6955-11A
TCGA-CV-6956-11A
TCGA-CV-6959-11A
TCGA-CV-6960-11A
TCGA-CV-6961-11A
TCGA-CV-6962-11A
TCGA-CV-7091-11A
TCGA-CV-7097-11A
TCGA-CV-7101-11A
TCGA-CV-7103-11A
TCGA-CV-7177-11A
TCGA-CV-7178-11A
TCGA-CV-7183-11A
TCGA-CV-7235-11A
TCGA-CV-7238-11A
TCGA-CV-7242-11A
TCGA-CV-7245-11A
TCGA-CV-7252-11A
TCGA-CV-7255-11A
TCGA-CV-7261-11A
TCGA-CV-7406-11A
TCGA-CV-7416-11A
TCGA-CV-7423-11A
TCGA-CV-7424-11A
TCGA-CV-7425-11A
TCGA-CV-7432-11A
TCGA-CV-7434-11A
TCGA-CV-7437-11A
TCGA-CV-7438-11A
TCGA-CV-7440-11A
TCGA-HD-A6HZ-11A
TCGA-HD-A6I0-11A
TCGA-WA-A7GZ-11A

## Sheet: tumor
Sample
TCGA-4P-AA8J-01A
TCGA-BA-4074-01A
TCGA-BA-4075-01A
TCGA-BA-5149-01A
TCGA-BA-5151-01A
TCGA-BA-5152-01A
TCGA-BA-5556-01A
TCGA-BA-5558-01A
TCGA-BA-6872-01A
TCGA-BA-6873-01A
TCGA-BA-7269-01A
TCGA-BA-A4IH-01A
TCGA-BA-A4II-01A
TCGA-BA-A6DE-01A
TCGA-BA-A6DG-01A
TCGA-BA-A6DL-01A
TCGA-BA-A8YP-01A
TCGA-BB-4225-01A
TCGA-BB-4228-01A
TCGA-BB-7861-01A
TCGA-BB-7863-01A
TCGA-BB-7871-01A
TCGA-BB-7872-01A
TCGA-BB-8596-01A
TCGA-BB-A5HZ-01A
TCGA-C9-A47Z-01A
TCGA-C9-A480-01A
TCGA-CN-4725-01A
TCGA-CN-4728-01A
TCGA-CN-4729-01A
TCGA-CN-4730-01A
TCGA-CN-4731-01A
TCGA-CN-4733-01A
TCGA-CN-4734-01A
TCGA-CN-4737-01A
TCGA-CN-4740-01A
TCGA-CN-4742-01A
TCGA-CN-5358-01A
TCGA-CN-5359-01A
TCGA-CN-5364-01A
TCGA-CN-5367-01A
TCGA-CN-5369-01A
TCGA-CN-5373-01A
TCGA-CN-6011-01A
TCGA-CN-6016-01A
TCGA-CN-6017-01A
TCGA-CN-6018-01A
TCGA-CN-6019-01A
TCGA-CN-6020-01A
TCGA-CN-6994-01A
TCGA-CN-6995-01A
TCGA-CN-A63V-01A
TCGA-CN-A642-01A
TCGA-CN-A6UY-01A
TCGA-CN-A6V6-01A
TCGA-CQ-5323-01A
TCGA-CQ-5324-01A
TCGA-CQ-5326-01A
TCGA-CQ-5327-01A
TCGA-CQ-5329-01A
TCGA-CQ-5330-01A
TCGA-CQ-5331-01A
TCGA-CQ-5332-01A
TCGA-CQ-5333-01A
TCGA-CQ-6218-01A
TCGA-CQ-6220-01A
TCGA-CQ-6222-01A
TCGA-CQ-6223-01A
TCGA-CQ-6224-01A
TCGA-CQ-6225-01A
TCGA-CQ-6227-01A
TCGA-CQ-6228-01A
TCGA-CQ-6229-01A
TCGA-CQ-7065-01A
TCGA-CQ-7067-01A
TCGA-CQ-7069-01A
TCGA-CQ-7071-01A
TCGA-CQ-7072-01A
TCGA-CQ-A4C6-01A
TCGA-CQ-A4CB-01A
TCGA-CQ-A4CE-01A
TCGA-CQ-A4CG-01A
TCGA-CR-5250-01A
TCGA-CR-6473-01A
TCGA-CR-6477-01A
TCGA-CR-6484-01A
TCGA-CR-6488-01A
TCGA-CR-6492-01A
TCGA-CR-6493-01A
TCGA-CR-7365-01A
TCGA-CR-7367-01A
TCGA-CR-7368-01A
TCGA-CR-7369-01A
TCGA-CR-7372-01A
TCGA-CR-7373-01A
TCGA-CR-7376-01A
TCGA-CR-7377-01A
TCGA-CR-7379-01A
TCGA-CR-7380-01A
TCGA-CR-7382-01A
TCGA-CR-7390-01A
TCGA-CR-7391-01A
TCGA-CR-7392-01A
TCGA-CR-7393-01A
TCGA-CR-7394-01A
TCGA-CR-7395-01A
TCGA-CR-7397-01A
TCGA-CR-7401-01A
TCGA-CV-5436-01A
TCGA-CV-5439-01A
TCGA-CV-5442-01A
TCGA-CV-5966-01A
TCGA-CV-5970-01A
TCGA-CV-5971-01A
TCGA-CV-5973-01A
TCGA-CV-5976-01A
TCGA-CV-5977-01A
TCGA-CV-5979-01A
TCGA-CV-6003-01A
TCGA-CV-6433-01A
TCGA-CV-6436-01A
TCGA-CV-6441-01A
TCGA-CV-6933-01A
TCGA-CV-6934-01A
TCGA-CV-6936-01A
TCGA-CV-6937-01A
TCGA-CV-6938-01A
TCGA-CV-6939-01A
TCGA-CV-6940-01A
TCGA-CV-6941-01A
TCGA-CV-6942-01A
TCGA-CV-6943-01A
TCGA-CV-6945-01A
TCGA-CV-6948-01A
TCGA-CV-6951-01A
TCGA-CV-6952-01A
TCGA-CV-6954-01A
TCGA-CV-6955-01A
TCGA-CV-6956-01A
TCGA-CV-6959-01A
TCGA-CV-6960-01A
TCGA-CV-6961-01A
TCGA-CV-7090-01A
TCGA-CV-7091-01A
TCGA-CV-7095-01A
TCGA-CV-7097-01A
TCGA-CV-7099-01A
TCGA-CV-7100-01A
TCGA-CV-7102-01A
TCGA-CV-7103-01A
TCGA-CV-7104-01A
TCGA-CV-7178-01A
TCGA-CV-7180-01A
TCGA-CV-7183-01A
TCGA-CV-7235-01A
TCGA-CV-7236-01A
TCGA-CV-7238-01A
TCGA-CV-7243-01A
TCGA-CV-7252-01A
TCGA-CV-7253-01A
TCGA-CV-7254-01A
TCGA-CV-7255-01A
TCGA-CV-7263-01A
TCGA-CV-7406-01A
TCGA-CV-7407-01A
TCGA-CV-7409-01A
TCGA-CV-7411-01A
TCGA-CV-7413-01A
TCGA-CV-7414-01A
TCGA-CV-7416-01A
TCGA-CV-7423-01A
TCGA-CV-7425-01A
TCGA-CV-7428-01A
TCGA-CV-7429-01A
TCGA-CV-7432-01A
TCGA-CV-7434-01A
TCGA-CV-7435-01A
TCGA-CV-7438-01A
TCGA-CV-7446-01A
TCGA-CV-7568-01A
TCGA-CV-A45O-01A
TCGA-CV-A45P-01A
TCGA-CV-A45Q-01A
TCGA-CV-A45R-01A
TCGA-CV-A45T-01A
TCGA-CV-A45V-01A
TCGA-CV-A45X-01A
TCGA-CV-A463-01A
TCGA-CV-A465-01A
TCGA-CV-A468-01A
TCGA-CV-A6JD-01A
TCGA-CV-A6JE-01A
TCGA-CV-A6JN-01A
TCGA-CV-A6JT-01A
TCGA-CV-A6JU-01A
TCGA-CV-A6JY-01A
TCGA-CV-A6K0-01B
TCGA-CX-7086-01A
TCGA-CX-7219-01A
TCGA-CX-A4AQ-01A
TCGA-D6-6515-01A
TCGA-D6-6516-01A
TCGA-D6-6823-01A
TCGA-D6-6825-01A
TCGA-D6-6827-01A
TCGA-D6-8569-01A
TCGA-D6-A4Z9-01A
TCGA-D6-A4ZB-01A
TCGA-D6-A6EM-01A
TCGA-D6-A6EN-01A
TCGA-D6-A6EO-01A
TCGA-D6-A6EP-01A
TCGA-DQ-5624-01A
TCGA-DQ-5630-01A
TCGA-DQ-5631-01A
TCGA-DQ-7591-01A
TCGA-DQ-7592-01A
TCGA-DQ-7593-01A
TCGA-F7-8489-01A
TCGA-F7-A50G-01A
TCGA-F7-A50J-01A
TCGA-F7-A61S-01A
TCGA-F7-A61V-01A
TCGA-F7-A61W-01A
TCGA-F7-A620-01A
TCGA-F7-A624-01A
TCGA-H7-7774-01A
TCGA-H7-8501-01A
TCGA-H7-8502-01A
TCGA-HD-7753-01A
TCGA-HD-7754-01A
TCGA-HD-7832-01A
TCGA-HD-7917-01A
TCGA-HD-8224-01A
TCGA-HD-8314-01A
TCGA-HD-8634-01A
TCGA-HD-A4C1-01A
TCGA-HD-A633-01A
TCGA-HD-A6HZ-01A
TCGA-HD-A6I0-01A
TCGA-HL-7533-01A
TCGA-IQ-7630-01A
TCGA-IQ-7631-01A
TCGA-IQ-7632-01A
TCGA-IQ-A61E-01A
TCGA-IQ-A61G-01A
TCGA-IQ-A61H-01A
TCGA-IQ-A61J-01A
TCGA-IQ-A61O-01A
TCGA-IQ-A6SG-01A
TCGA-IQ-A6SH-01A
TCGA-KU-A6H8-01A
TCGA-MT-A51W-01A
TCGA-MT-A51X-01A
TCGA-MT-A67A-01A
TCGA-MT-A67D-01A
TCGA-MT-A67F-01A
TCGA-MZ-A6I9-01A
TCGA-P3-A5QE-01A
TCGA-P3-A5QF-01A
TCGA-P3-A6T0-01A
TCGA-P3-A6T2-01A
TCGA-P3-A6T4-01A
TCGA-P3-A6T7-01A
TCGA-P3-A6T8-01A
TCGA-QK-A652-01A
TCGA-QK-A6IH-01A
TCGA-QK-A6II-01A
TCGA-QK-A6IJ-01A
TCGA-QK-A6V9-01A
TCGA-QK-A6VC-01A
TCGA-QK-A8Z7-01A
TCGA-QK-A8Z9-01B
TCGA-QK-A8ZA-01A
TCGA-QK-AA3K-01A
TCGA-T2-A6WX-01A
TCGA-T2-A6WZ-01A
TCGA-T2-A6X2-01A
TCGA-T3-A92N-01A
TCGA-TN-A7HL-01A
TCGA-UF-A719-01A
TCGA-UF-A71B-01A
TCGA-UF-A71E-01A
TCGA-UF-A7JA-01A
TCGA-UF-A7JC-01A
TCGA-UF-A7JD-01A
TCGA-UF-A7JS-01A
TCGA-UP-A6WW-01A
TCGA-WA-A7GZ-01A
TCGA-WA-A7H4-01A
