# Supplementary material for: Transcriptomic Analysis Identifies Acrolein Exposure-Related Pathways and Constructs a Prognostic Model in Oral Squamous Cell Carcinoma
Source: Int J Mol Sci. 2026 Jan 8;27(2):632. doi: 10.3390/ijms27020632 (PMC12841475; doi:10.3390/ijms27020632)
Supplement: Supplementary file 1 [file ijms-27-00632-s001.zip › ijms-4048849-supplementary/Table S2 acrolein-based differential expression of genes in OSCC.xlsx]

## Sheet: up-regulation
Gene	log2FC	P value
MMP13	6.23899	3.20037e-59
PAEP	5.41746	8.02123e-50
MMP1	4.6935	8.0595e-54
CSF2	4.58747	1.84474e-41
IL24	4.49737	3.16973e-43
INHBA	4.20709	1.11999e-66
MMP3	3.98034	3.73263e-36
MMP9	3.95766	5.21649e-54
MMP12	3.77812	1.90361e-49
PTHLH	3.69787	7.67557e-50
MMP10	3.69326	3.89018e-25
FBN2	3.54771	2.76669e-35
FN1	3.42598	4.61493e-32
DMRTA2	3.37979	9.60767e-11
TH	3.37557	4.1239e-18
DUSP9	3.11588	3.4296e-34
COL5A2	3.09997	3.62863e-41
COL1A1	3.01164	4.8334e-29
SERPINE1	2.96316	5.67073e-36
CXCL10	2.93807	2.35878e-18
COL12A1	2.87939	2.38728e-44
NECAB2	2.85938	2.5814e-17
LAMA3	2.82852	1.51252e-37
COL4A6	2.80416	4.57546e-31
ALB	2.75778	1.12471e-10
PRMT8	2.7511	1.36886e-09
C1QTNF6	2.65172	9.51231e-48
TERT	2.64537	3.33274e-26
HAP1	2.64022	5.23818e-27
MAD1L1	2.53014	4.66296e-28
PLAU	2.52866	1.03402e-49
ITGA11	2.51289	5.51449e-20
DNMT3B	2.43893	1.11665e-52
TRPA1	2.43442	2.11307e-21
IFI44L	2.37118	3.25835e-22
GDF6	2.35016	1.30366e-13
H1-3	2.34474	1.41376e-17
COL7A1	2.23727	7.45574e-41
IFI27	2.23656	1.05418e-28
TNC	2.21309	2.50718e-24
COL4A5	2.17688	1.40874e-40
CCL20	2.16312	6.49834e-12
IL1A	2.15823	1.50159e-14
CD80	2.09809	1.67178e-26
TNFSF11	2.0733	2.6233e-17
FZD2	2.04494	1.26579e-40
ITGA6	1.9801	5.96233e-30
CBS	1.95367	3.06288e-08
CCL5	1.92639	4.76247e-16
CAV1	1.88977	1.31547e-22
CDH2	1.88349	3.97946e-09
STX1A	1.88171	1.00825e-36
E2F1	1.87418	1.06627e-33
CD276	1.87385	1.43563e-47
CXCR1	1.86962	8.84498e-11
FADD	1.86865	2.09664e-18
IFNG	1.83901	7.17354e-09
LAMB3	1.8372	4.50821e-27
E2F7	1.82913	2.87649e-32
PKLR	1.82796	8.92338e-07
ITGA3	1.80566	1.08099e-26
PPBP	1.80489	5.47501e-07
AKR1C3	1.80328	2.60634e-08
TEDC2	1.78591	2.1223e-36
SLC38A5	1.78011	1.80981e-14
LPCAT1	1.76994	5.58669e-38
BMP1	1.76495	1.76691e-45
AKR1C1	1.76311	5.65734e-07
CTLA4	1.76197	7.29133e-18
PTGS2	1.76082	1.77298e-09
TRIP13	1.74793	4.54512e-36
FLRT3	1.73923	8.78827e-10
PROCR	1.73416	1.34196e-23
SLC2A1	1.7287	4.53521e-23
TRPV3	1.7151	2.29494e-11
SPRY4	1.71099	3.20167e-35
IL1B	1.70254	1.45311e-11
CDC45	1.70113	2.14057e-35
AURKA	1.70103	2.0492e-45
CDC25C	1.69342	2.98087e-32
CXCL8	1.68707	5.44615e-09
H4C9	1.67293	2.6312e-23
CDC20	1.65933	1.34629e-32
XRCC2	1.64959	3.97106e-36
CHN1	1.63676	1.01956e-22
IRX4	1.63653	1.19256e-11
AGRN	1.63244	1.10851e-36
KRT17	1.62869	4.91513e-13
TGFB1	1.62582	7.16155e-49
EXO1	1.62423	1.84587e-39
PIMREG	1.61504	5.03939e-24
SLC7A11	1.61117	2.63674e-08
RAC2	1.60308	3.38703e-27
KIF18B	1.58823	3.48673e-35
PLK1	1.58785	1.61323e-37
H2BC11	1.57198	4.0535e-14
RAD54B	1.56423	3.52887e-30
TNFRSF12A	1.56017	3.20273e-23
IL7R	1.55084	9.26831e-15
CDH24	1.53919	4.96008e-36
MMP14	1.52403	2.96164e-34
ARPC1B	1.52103	1.85953e-32
PILRB	1.51679	8.51002e-11
CXCL14	1.51571	6.04858e-08
MCM2	1.4994	1.14797e-20
IFIH1	1.49864	2.27947e-17
PLOD1	1.48642	1.49012e-31
COL17A1	1.48485	2.65418e-11
SEMA4F	1.4763	2.88965e-30
CDC25B	1.46618	1.93054e-26
AKR1C2	1.4655	1.34557e-05
STAT1	1.46425	4.44801e-18
MX1	1.45994	1.82535e-12
UHRF1	1.44636	2.80816e-28
CCNE1	1.44325	2.22192e-22
ADAM23	1.43737	1.80195e-07
ECT2	1.42604	9.61617e-30
ICOS	1.42556	1.28579e-11
LAMB1	1.42534	1.56011e-25
ST3GAL3	1.42218	1.60548e-24
GNA12	1.42136	3.95488e-44
SLC26A6	1.4145	6.00905e-39
OCIAD2	1.41165	2.59206e-25
KIF23	1.40782	2.45788e-33
PPFIA1	1.3943	1.00828e-12
IL2RA	1.39	1.18979e-12
HMGB3	1.38959	1.59665e-25
ITGB4	1.3878	2.45759e-22
LIPC	1.37603	5.55011e-06
GLDC	1.37499	0.000148653
HMMR	1.36501	1.20451e-21
BUB1	1.35474	1.74548e-29
TAP1	1.34285	2.34708e-15
SYT12	1.33735	9.70428e-09
CHTF18	1.32696	3.72554e-24
GPR153	1.32037	4.33737e-17
CPT1B	1.31767	1.18334e-09
RTTN	1.31627	1.74507e-18
STON2	1.31195	4.83234e-19
GZMB	1.29135	4.24643e-07
MYO10	1.27919	2.75369e-24
IL12RB1	1.269	7.28268e-09
LRP12	1.24821	1.17906e-16
ABCC2	1.23913	3.26831e-07
TACC3	1.23267	1.79e-25
CHEK1	1.23146	4.53064e-30
CDK1	1.23121	3.80237e-23
NCF2	1.23066	2.53476e-17
CDK6	1.22863	1.96762e-15
CDK5RAP3	1.22841	5.15693e-09
CENPF	1.22714	2.42851e-20
TEDC1	1.22159	1.03951e-15
PDGFRB	1.21677	9.14766e-10
IGFBP6	1.20133	5.18505e-06
GOLGA8B	1.1963	1.89121e-08
GPR161	1.19492	1.65911e-15
FAT1	1.19466	1.87448e-11
PDIA5	1.18468	8.93592e-28
SFXN3	1.18404	7.68444e-22
VOPP1	1.18148	4.61559e-13
NLRC5	1.17993	9.2545e-16
OSM	1.17628	2.26271e-06
FERMT1	1.17549	3.18951e-12
CD274	1.17265	4.26648e-07
CCNB1	1.17142	2.07582e-19
SLC20A1	1.16663	2.92878e-25
FBXL6	1.15238	1.12198e-22
ZNF707	1.14966	3.85687e-34
NDRG1	1.14738	1.26872e-10
NDE1	1.14456	2.19215e-30
MC1R	1.12772	2.19083e-14
PRR5L	1.12182	2.50932e-11
PLAUR	1.12075	1.20461e-11
ABL2	1.11949	4.17788e-24
SLC52A2	1.11433	1.46849e-23
GOLGA8A	1.11041	2.89082e-06
APBB2	1.10247	6.2032e-18
BORA	1.10238	1.38218e-14
KLRC1	1.1003	1.4578e-05
MCM5	1.09595	3.41621e-23
TFRC	1.0951	1.80718e-11
CCNA2	1.0949	7.66989e-17
MKI67	1.09194	9.15195e-16
PTTG1	1.08831	2.78856e-13
KNSTRN	1.08702	2.06971e-28
FLNA	1.08362	2.09364e-16
HLA-C	1.08013	1.63866e-13
EGFR	1.07692	4.56499e-08
PXN	1.07001	6.20935e-17
GALNT2	1.06916	5.56967e-23
ITGAV	1.06219	1.2351e-12
NCAPD2	1.03612	1.24191e-17
SLC3A2	1.03427	2.74064e-19
ACTN1	1.03359	2.40509e-13
DHPS	1.02546	1.17138e-06
JAG1	1.02483	1.03755e-14
CBLB	1.02191	1.7138e-20
DDIAS	1.01896	3.18638e-14
DSN1	1.0184	6.7398e-20
CCL3	1.01544	4.02053e-06
RPL36A	1.01538	7.34905e-10
CCNE2	1.01119	1.6135e-09
CAMK4	1.00001	3.44094e-07
PDE4D	-1.00082	2.69893e-11
CAST	-1.00179	4.36294e-27
PRDM1	-1.00386	9.91718e-10
ZNF682	-1.01606	1.04461e-05
MT1X	-1.01759	2.20785e-07
TRPM6	-1.01776	3.32243e-06
LGALSL	-1.01937	1.00617e-06
GOLGA4	-1.02308	9.43474e-24
PDLIM5	-1.0231	4.79691e-23
ATP5F1A	-1.02957	4.77699e-33
RGS16	-1.03407	1.29415e-06
CCNG1	-1.06118	7.92617e-25
GRAMD2B	-1.06514	1.77876e-16
MAGIX	-1.0663	6.34465e-11
APOLD1	-1.0678	5.57771e-13
NT5C2	-1.07579	4.77532e-15
ATP2A2	-1.07684	8.88995e-20
CLDN5	-1.08255	2.46219e-07
EPS8L2	-1.08699	1.55495e-17
SGCD	-1.10094	0.000270043
ALDH3A2	-1.10291	1.66656e-23
ADRA2A	-1.10348	0.000159607
THRB	-1.10457	1.15223e-08
CXCL2	-1.11508	1.60746e-05
UGP2	-1.11639	2.36031e-40
GLUL	-1.11909	1.90439e-12
NFIC	-1.12814	2.09839e-23
ASAH1	-1.13048	3.69203e-32
EPB41L1	-1.13055	2.92477e-10
XBP1	-1.13304	3.64814e-19
ALDH2	-1.13696	5.38209e-14
KCNRG	-1.13882	1.09336e-10
PGD	-1.1481	9.63945e-11
NDUFS1	-1.14922	5.06608e-40
MAPKAPK3	-1.15745	1.49241e-28
PDK2	-1.16006	1.95808e-21
SUCLG2	-1.18065	2.43711e-51
TACC2	-1.18147	6.69278e-22
CES2	-1.18326	6.06693e-15
HADH	-1.18669	1.65023e-31
CD207	-1.19236	3.08319e-05
CCNG2	-1.19366	1.24296e-21
ACSL1	-1.21356	8.54251e-19
SLC1A2	-1.21732	5.50953e-05
AFDN	-1.23416	3.24071e-29
RNF123	-1.24088	2.44429e-28
CLTCL1	-1.24599	2.89492e-12
SHMT1	-1.25516	5.04808e-26
SLC16A4	-1.26108	1.31475e-09
ITPR1	-1.26247	3.88586e-19
DUSP1	-1.27138	6.63182e-12
PCCA	-1.27665	2.44592e-34
ABLIM1	-1.30026	1.49852e-17
CPEB4	-1.3158	8.25711e-18
ALDH1A3	-1.32541	4.40141e-09
PHKA1	-1.33258	8.55696e-23
HBB	-1.33271	4.0568e-05
OGFRL1	-1.33883	2.04568e-27
TNS2	-1.37507	5.40006e-22
PLS1	-1.37597	1.44218e-11
SVEP1	-1.37706	6.4645e-14
ALDH3B1	-1.38513	4.30536e-14
SELP	-1.38967	4.91629e-07
SLC26A2	-1.40091	3.42492e-21
PDLIM2	-1.40895	2.57142e-19
DGLUCY	-1.42155	4.27711e-38
ZNF418	-1.42615	2.30225e-10
DIO2	-1.43305	3.42285e-10
IL6	-1.43698	2.91145e-06
GOT1	-1.45001	1.55781e-44
ZNF185	-1.45072	5.52509e-14
RMND5B	-1.45658	6.884e-48
FOS	-1.45928	1.08255e-12
EGR1	-1.48602	3.19398e-16
ZSCAN18	-1.50541	4.82415e-11
MGST1	-1.51863	5.96999e-05
SELE	-1.52477	2.26669e-07
CSRNP1	-1.53545	7.98602e-28
LMCD1	-1.5431	8.15781e-16
CXXC4	-1.54489	4.93251e-08
LEPR	-1.55447	7.9673e-18
CP	-1.58184	7.61481e-05
SLC7A2	-1.58588	4.47543e-09
CYSLTR1	-1.59979	7.84682e-17
RBM47	-1.59998	1.14704e-32
CYP2C19	-1.60007	2.98541e-06
SIX1	-1.6167	1.77033e-16
LIFR	-1.619	2.39991e-12
SLC25A25	-1.63393	3.38563e-27
EVPL	-1.63403	2.14695e-17
SMARCD3	-1.6414	7.47537e-17
CH25H	-1.64174	2.12353e-12
FOSB	-1.64249	9.89159e-10
SLC14A1	-1.66505	1.66951e-12
FMO5	-1.672	1.72631e-25
IL17RD	-1.68056	5.77164e-25
SOD3	-1.68896	4.38346e-18
C4A	-1.70322	7.72912e-11
AGL	-1.71858	5.37535e-44
RBP4	-1.75163	2.97136e-05
ETV1	-1.75297	3.1532e-14
GADD45B	-1.75387	1.40815e-28
LMO7	-1.75842	5.04162e-22
TPM1	-1.76261	1.51778e-16
GSTA1	-1.77426	0.00347495
THSD4	-1.77582	4.92635e-26
KRT7	-1.79409	4.5428e-06
FAIM2	-1.81476	4.28131e-15
SVIL	-1.83653	3.10751e-39
FYCO1	-1.84267	2.56624e-36
CCL2	-1.85613	1.81884e-16
EYA1	-1.87166	1.43166e-09
EPS8L1	-1.87383	2.22278e-19
TM7SF2	-1.87718	7.93842e-17
ATP8A1	-1.91113	3.77379e-21
NR4A1	-1.91172	8.5898e-16
CLDN4	-1.92592	1.31179e-18
CX3CR1	-1.93653	5.24093e-16
KCNA5	-1.94048	1.26347e-10
C4B	-2.02643	6.71866e-13
ANXA1	-2.04679	6.74794e-25
PTGIS	-2.06	1.62698e-09
MITF	-2.06788	1.00425e-25
PFKM	-2.09343	6.78286e-42
SPATA18	-2.09616	3.75691e-30
SYTL4	-2.12135	5.78433e-25
IL12A	-2.12511	1.35249e-18
AR	-2.13581	3.91766e-14
SLC16A7	-2.14803	1.86107e-22
KIT	-2.15379	1.15979e-20
NUCB2	-2.16902	6.68491e-77
ALDH3A1	-2.19587	8.36616e-10
LIMCH1	-2.20308	3.48416e-20
LEXM	-2.24402	9.82471e-15
SLC16A6	-2.25152	5.06472e-27
PPL	-2.31967	4.87633e-26
ALDH1A1	-2.3537	2.79394e-12
LPL	-2.35658	3.26263e-19
CLDN17	-2.38465	2.47319e-07
STK33	-2.38582	1.83997e-14
HPSE2	-2.4803	2.42726e-12
PPARG	-2.48123	8.36015e-23
ST6GALNAC1	-2.48532	9.75585e-20
GPX3	-2.50209	6.46494e-26
SYNM	-2.54146	6.68329e-27
RRAGD	-2.57119	1.03028e-39
DES	-2.66737	6.48455e-08
CLDN11	-2.72346	6.52321e-28
CAPN5	-2.75583	1.24187e-55
SELENBP1	-2.77953	6.75138e-32
CYP1A1	-2.78942	1.52656e-07
PCK1	-2.87536	5.68191e-11
ACKR1	-2.94685	4.26208e-24
SORBS2	-2.98286	2.37404e-38
PPARGC1A	-2.99155	2.21167e-24
ALDH1L1	-3.04101	4.84155e-19
FGF10	-3.07553	9.00518e-20
MAPT	-3.23511	2.14505e-28
GPT	-3.24691	8.15917e-39
SLC25A4	-3.26968	3.56529e-50
PPP1R9A	-3.45003	2.17733e-22
TTN	-3.54285	6.14835e-17
CYP4B1	-3.73998	3.66219e-23
SPX	-3.77858	1.47793e-23
CKMT2	-3.87941	5.84282e-22
PDK4	-4.01154	6.06836e-30
MYL3	-4.21993	2.36443e-22
SLC2A4	-4.29539	4.28412e-41
MPO	-4.55026	5.23977e-63
KCNJ16	-4.55164	3.80696e-25
DMBT1	-5.0557	1.36763e-22
MUC5AC	-5.20016	5.41068e-17
ATP2A1	-5.28014	3.15514e-32
FABP7	-5.88244	1.9812e-50

## Sheet: down-regulation
Gene	log2FC	P value
PDE4D	-1.00082	2.69893e-11
CAST	-1.00179	4.36294e-27
PRDM1	-1.00386	9.91718e-10
ZNF682	-1.01606	1.04461e-05
MT1X	-1.01759	2.20785e-07
TRPM6	-1.01776	3.32243e-06
LGALSL	-1.01937	1.00617e-06
GOLGA4	-1.02308	9.43474e-24
PDLIM5	-1.0231	4.79691e-23
ATP5F1A	-1.02957	4.77699e-33
RGS16	-1.03407	1.29415e-06
CCNG1	-1.06118	7.92617e-25
GRAMD2B	-1.06514	1.77876e-16
MAGIX	-1.0663	6.34465e-11
APOLD1	-1.0678	5.57771e-13
NT5C2	-1.07579	4.77532e-15
ATP2A2	-1.07684	8.88995e-20
CLDN5	-1.08255	2.46219e-07
EPS8L2	-1.08699	1.55495e-17
SGCD	-1.10094	0.000270043
ALDH3A2	-1.10291	1.66656e-23
ADRA2A	-1.10348	0.000159607
THRB	-1.10457	1.15223e-08
CXCL2	-1.11508	1.60746e-05
UGP2	-1.11639	2.36031e-40
GLUL	-1.11909	1.90439e-12
NFIC	-1.12814	2.09839e-23
ASAH1	-1.13048	3.69203e-32
EPB41L1	-1.13055	2.92477e-10
XBP1	-1.13304	3.64814e-19
ALDH2	-1.13696	5.38209e-14
KCNRG	-1.13882	1.09336e-10
PGD	-1.1481	9.63945e-11
NDUFS1	-1.14922	5.06608e-40
MAPKAPK3	-1.15745	1.49241e-28
PDK2	-1.16006	1.95808e-21
SUCLG2	-1.18065	2.43711e-51
TACC2	-1.18147	6.69278e-22
CES2	-1.18326	6.06693e-15
HADH	-1.18669	1.65023e-31
CD207	-1.19236	3.08319e-05
CCNG2	-1.19366	1.24296e-21
ACSL1	-1.21356	8.54251e-19
SLC1A2	-1.21732	5.50953e-05
AFDN	-1.23416	3.24071e-29
RNF123	-1.24088	2.44429e-28
CLTCL1	-1.24599	2.89492e-12
SHMT1	-1.25516	5.04808e-26
SLC16A4	-1.26108	1.31475e-09
ITPR1	-1.26247	3.88586e-19
DUSP1	-1.27138	6.63182e-12
PCCA	-1.27665	2.44592e-34
ABLIM1	-1.30026	1.49852e-17
CPEB4	-1.3158	8.25711e-18
ALDH1A3	-1.32541	4.40141e-09
PHKA1	-1.33258	8.55696e-23
HBB	-1.33271	4.0568e-05
OGFRL1	-1.33883	2.04568e-27
TNS2	-1.37507	5.40006e-22
PLS1	-1.37597	1.44218e-11
SVEP1	-1.37706	6.4645e-14
ALDH3B1	-1.38513	4.30536e-14
SELP	-1.38967	4.91629e-07
SLC26A2	-1.40091	3.42492e-21
PDLIM2	-1.40895	2.57142e-19
DGLUCY	-1.42155	4.27711e-38
ZNF418	-1.42615	2.30225e-10
DIO2	-1.43305	3.42285e-10
IL6	-1.43698	2.91145e-06
GOT1	-1.45001	1.55781e-44
ZNF185	-1.45072	5.52509e-14
RMND5B	-1.45658	6.884e-48
FOS	-1.45928	1.08255e-12
EGR1	-1.48602	3.19398e-16
ZSCAN18	-1.50541	4.82415e-11
MGST1	-1.51863	5.96999e-05
SELE	-1.52477	2.26669e-07
CSRNP1	-1.53545	7.98602e-28
LMCD1	-1.5431	8.15781e-16
CXXC4	-1.54489	4.93251e-08
LEPR	-1.55447	7.9673e-18
CP	-1.58184	7.61481e-05
SLC7A2	-1.58588	4.47543e-09
CYSLTR1	-1.59979	7.84682e-17
RBM47	-1.59998	1.14704e-32
CYP2C19	-1.60007	2.98541e-06
SIX1	-1.6167	1.77033e-16
LIFR	-1.619	2.39991e-12
SLC25A25	-1.63393	3.38563e-27
EVPL	-1.63403	2.14695e-17
SMARCD3	-1.6414	7.47537e-17
CH25H	-1.64174	2.12353e-12
FOSB	-1.64249	9.89159e-10
SLC14A1	-1.66505	1.66951e-12
FMO5	-1.672	1.72631e-25
IL17RD	-1.68056	5.77164e-25
SOD3	-1.68896	4.38346e-18
C4A	-1.70322	7.72912e-11
AGL	-1.71858	5.37535e-44
RBP4	-1.75163	2.97136e-05
ETV1	-1.75297	3.1532e-14
GADD45B	-1.75387	1.40815e-28
LMO7	-1.75842	5.04162e-22
TPM1	-1.76261	1.51778e-16
GSTA1	-1.77426	0.00347495
THSD4	-1.77582	4.92635e-26
KRT7	-1.79409	4.5428e-06
FAIM2	-1.81476	4.28131e-15
SVIL	-1.83653	3.10751e-39
FYCO1	-1.84267	2.56624e-36
CCL2	-1.85613	1.81884e-16
EYA1	-1.87166	1.43166e-09
EPS8L1	-1.87383	2.22278e-19
TM7SF2	-1.87718	7.93842e-17
ATP8A1	-1.91113	3.77379e-21
NR4A1	-1.91172	8.5898e-16
CLDN4	-1.92592	1.31179e-18
CX3CR1	-1.93653	5.24093e-16
KCNA5	-1.94048	1.26347e-10
C4B	-2.02643	6.71866e-13
ANXA1	-2.04679	6.74794e-25
PTGIS	-2.06	1.62698e-09
MITF	-2.06788	1.00425e-25
PFKM	-2.09343	6.78286e-42
SPATA18	-2.09616	3.75691e-30
SYTL4	-2.12135	5.78433e-25
IL12A	-2.12511	1.35249e-18
AR	-2.13581	3.91766e-14
SLC16A7	-2.14803	1.86107e-22
KIT	-2.15379	1.15979e-20
NUCB2	-2.16902	6.68491e-77
ALDH3A1	-2.19587	8.36616e-10
LIMCH1	-2.20308	3.48416e-20
LEXM	-2.24402	9.82471e-15
SLC16A6	-2.25152	5.06472e-27
PPL	-2.31967	4.87633e-26
ALDH1A1	-2.3537	2.79394e-12
LPL	-2.35658	3.26263e-19
CLDN17	-2.38465	2.47319e-07
STK33	-2.38582	1.83997e-14
HPSE2	-2.4803	2.42726e-12
PPARG	-2.48123	8.36015e-23
ST6GALNAC1	-2.48532	9.75585e-20
GPX3	-2.50209	6.46494e-26
SYNM	-2.54146	6.68329e-27
RRAGD	-2.57119	1.03028e-39
DES	-2.66737	6.48455e-08
CLDN11	-2.72346	6.52321e-28
CAPN5	-2.75583	1.24187e-55
SELENBP1	-2.77953	6.75138e-32
CYP1A1	-2.78942	1.52656e-07
PCK1	-2.87536	5.68191e-11
ACKR1	-2.94685	4.26208e-24
SORBS2	-2.98286	2.37404e-38
PPARGC1A	-2.99155	2.21167e-24
ALDH1L1	-3.04101	4.84155e-19
FGF10	-3.07553	9.00518e-20
MAPT	-3.23511	2.14505e-28
GPT	-3.24691	8.15917e-39
SLC25A4	-3.26968	3.56529e-50
PPP1R9A	-3.45003	2.17733e-22
TTN	-3.54285	6.14835e-17
CYP4B1	-3.73998	3.66219e-23
SPX	-3.77858	1.47793e-23
CKMT2	-3.87941	5.84282e-22
PDK4	-4.01154	6.06836e-30
MYL3	-4.21993	2.36443e-22
SLC2A4	-4.29539	4.28412e-41
MPO	-4.55026	5.23977e-63
KCNJ16	-4.55164	3.80696e-25
DMBT1	-5.0557	1.36763e-22
MUC5AC	-5.20016	5.41068e-17
ATP2A1	-5.28014	3.15514e-32
FABP7	-5.88244	1.9812e-50
