# Supplementary material for: Transcriptomic Analysis Identifies Acrolein Exposure-Related Pathways and Constructs a Prognostic Model in Oral Squamous Cell Carcinoma
Source: Int J Mol Sci. 2026 Jan 8;27(2):632. doi: 10.3390/ijms27020632 (PMC12841475; doi:10.3390/ijms27020632)
Supplement: Supplementary file 1 [file ijms-27-00632-s001.zip › ijms-4048849-supplementary/Table S3 low-risk and High-risk groups.xlsx]

## Sheet: Sheet1
Sample	RiskScore	Group
TCGA-CV-A45O-01A	-1.02556	Low risk
TCGA-CV-A6JT-01A	-0.932616	Low risk
TCGA-MT-A67F-01A	-0.904153	Low risk
TCGA-DQ-5630-01A	-0.810048	Low risk
TCGA-CV-A6JE-01A	-0.787364	Low risk
TCGA-BB-7872-01A	-0.760068	Low risk
TCGA-D6-6827-01A	-0.759859	Low risk
TCGA-CV-5973-01A	-0.66285	Low risk
TCGA-P3-A5QE-01A	-0.662377	Low risk
TCGA-CV-7235-01A	-0.604297	Low risk
TCGA-T2-A6X2-01A	-0.592835	Low risk
TCGA-CN-6016-01A	-0.577382	Low risk
TCGA-CN-5373-01A	-0.574425	Low risk
TCGA-F7-A50G-01A	-0.561661	Low risk
TCGA-BA-A6DG-01A	-0.551184	Low risk
TCGA-CQ-7071-01A	-0.54047	Low risk
TCGA-DQ-5624-01A	-0.535503	Low risk
TCGA-TN-A7HL-01A	-0.530144	Low risk
TCGA-CV-6952-01A	-0.52123	Low risk
TCGA-CR-7394-01A	-0.50914	Low risk
TCGA-F7-8489-01A	-0.478057	Low risk
TCGA-D6-A6EN-01A	-0.468034	Low risk
TCGA-CR-7392-01A	-0.466953	Low risk
TCGA-CQ-A4C6-01A	-0.429728	Low risk
TCGA-CX-A4AQ-01A	-0.429151	Low risk
TCGA-CN-A6V6-01A	-0.421182	Low risk
TCGA-CV-7425-01A	-0.420726	Low risk
TCGA-CQ-7069-01A	-0.417808	Low risk
TCGA-CN-4733-01A	-0.4119	Low risk
TCGA-QK-A652-01A	-0.405788	Low risk
TCGA-CQ-5333-01A	-0.400479	Low risk
TCGA-D6-6825-01A	-0.397708	Low risk
TCGA-DQ-7593-01A	-0.392217	Low risk
TCGA-CN-6019-01A	-0.390945	Low risk
TCGA-CV-A6JN-01A	-0.387906	Low risk
TCGA-F7-A50J-01A	-0.371875	Low risk
TCGA-BB-7861-01A	-0.371352	Low risk
TCGA-CN-6017-01A	-0.370081	Low risk
TCGA-CV-7413-01A	-0.364665	Low risk
TCGA-IQ-A61J-01A	-0.357456	Low risk
TCGA-BB-4225-01A	-0.354652	Low risk
TCGA-D6-A6EO-01A	-0.35198	Low risk
TCGA-CR-7395-01A	-0.345014	Low risk
TCGA-BA-5152-01A	-0.334083	Low risk
TCGA-CN-4734-01A	-0.331536	Low risk
TCGA-CQ-A4CE-01A	-0.320612	Low risk
TCGA-CR-7376-01A	-0.318568	Low risk
TCGA-CR-7373-01A	-0.315125	Low risk
TCGA-BA-5556-01A	-0.303585	Low risk
TCGA-CV-A45P-01A	-0.303405	Low risk
TCGA-HD-A6HZ-01A	-0.296458	Low risk
TCGA-C9-A480-01A	-0.295554	Low risk
TCGA-CV-7104-01A	-0.294261	Low risk
TCGA-DQ-7591-01A	-0.293607	Low risk
TCGA-CN-A6UY-01A	-0.291904	Low risk
TCGA-C9-A47Z-01A	-0.290399	Low risk
TCGA-F7-A620-01A	-0.289253	Low risk
TCGA-QK-A6IJ-01A	-0.287789	Low risk
TCGA-IQ-A61E-01A	-0.282396	Low risk
TCGA-BB-7863-01A	-0.281898	Low risk
TCGA-CV-A463-01A	-0.281131	Low risk
TCGA-CV-5442-01A	-0.27653	Low risk
TCGA-UP-A6WW-01A	-0.270974	Low risk
TCGA-HD-A6I0-01A	-0.270478	Low risk
TCGA-CV-5977-01A	-0.269948	Low risk
TCGA-IQ-7630-01A	-0.269546	Low risk
TCGA-BB-A5HZ-01A	-0.267898	Low risk
TCGA-BB-8596-01A	-0.267029	Low risk
TCGA-D6-A6EM-01A	-0.26659	Low risk
TCGA-CN-5358-01A	-0.26619	Low risk
TCGA-CV-A468-01A	-0.262684	Low risk
TCGA-H7-8501-01A	-0.257064	Low risk
TCGA-CV-A6K0-01B	-0.255333	Low risk
TCGA-QK-A8Z9-01B	-0.253981	Low risk
TCGA-BA-5151-01A	-0.25082	Low risk
TCGA-CV-7238-01A	-0.244368	Low risk
TCGA-CV-7411-01A	-0.237924	Low risk
TCGA-CR-6488-01A	-0.230692	Low risk
TCGA-CV-5970-01A	-0.229305	Low risk
TCGA-CV-5971-01A	-0.226863	Low risk
TCGA-CQ-6224-01A	-0.225573	Low risk
TCGA-CV-7435-01A	-0.215643	Low risk
TCGA-CQ-6229-01A	-0.213155	Low risk
TCGA-WA-A7H4-01A	-0.211611	Low risk
TCGA-F7-A61S-01A	-0.210788	Low risk
TCGA-P3-A6T8-01A	-0.210148	Low risk
TCGA-BA-A4II-01A	-0.205075	Low risk
TCGA-CV-A45T-01A	-0.201237	Low risk
TCGA-CR-7393-01A	-0.20103	Low risk
TCGA-F7-A61V-01A	-0.199561	Low risk
TCGA-BB-7871-01A	-0.197455	Low risk
TCGA-CR-6473-01A	-0.19386	Low risk
TCGA-DQ-7592-01A	-0.192269	Low risk
TCGA-UF-A7JS-01A	-0.191124	Low risk
TCGA-4P-AA8J-01A	-0.188423	Low risk
TCGA-BA-A6DE-01A	-0.186527	Low risk
TCGA-CQ-7072-01A	-0.186339	Low risk
TCGA-BA-A6DL-01A	-0.185157	Low risk
TCGA-CV-6941-01A	-0.183422	Low risk
TCGA-IQ-A61G-01A	-0.180981	Low risk
TCGA-H7-7774-01A	-0.180916	Low risk
TCGA-P3-A6T2-01A	-0.179984	Low risk
TCGA-CQ-5331-01A	-0.178904	Low risk
TCGA-CV-A45V-01A	-0.176563	Low risk
TCGA-CR-7368-01A	-0.164279	Low risk
TCGA-CV-A45R-01A	-0.16234	Low risk
TCGA-CV-7243-01A	-0.161956	Low risk
TCGA-CV-A45Q-01A	-0.161567	Low risk
TCGA-CV-6433-01A	-0.160468	Low risk
TCGA-CR-7382-01A	-0.160005	Low risk
TCGA-D6-8569-01A	-0.159194	Low risk
TCGA-CQ-6218-01A	-0.152795	Low risk
TCGA-D6-6515-01A	-0.150586	Low risk
TCGA-P3-A6T7-01A	-0.149042	Low risk
TCGA-CV-5439-01A	-0.145362	Low risk
TCGA-CV-7568-01A	-0.140785	Low risk
TCGA-T2-A6WZ-01A	-0.140607	Low risk
TCGA-T2-A6WX-01A	-0.140427	Low risk
TCGA-QK-AA3K-01A	-0.13402	Low risk
TCGA-CV-6436-01A	-0.125643	Low risk
TCGA-D6-A6EP-01A	-0.124855	Low risk
TCGA-HD-7753-01A	-0.12397	Low risk
TCGA-CV-6943-01A	-0.12284	Low risk
TCGA-BA-5558-01A	-0.119332	Low risk
TCGA-CV-7407-01A	-0.115963	Low risk
TCGA-CQ-6222-01A	-0.107854	Low risk
TCGA-CV-7446-01A	-0.107515	Low risk
TCGA-CR-7367-01A	-0.103967	Low risk
TCGA-CV-A6JD-01A	-0.103164	Low risk
TCGA-QK-A6II-01A	-0.102097	Low risk
TCGA-CV-7099-01A	-0.101291	Low risk
TCGA-CR-7391-01A	-0.099139	Low risk
TCGA-CQ-6220-01A	-0.0975268	Low risk
TCGA-CN-4728-01A	-0.0910371	Low risk
TCGA-IQ-A61O-01A	-0.0899168	Low risk
TCGA-CQ-5324-01A	-0.0880819	Low risk
TCGA-HD-8224-01A	-0.0835865	Low risk
TCGA-CN-A642-01A	-0.0826017	Low risk
TCGA-CN-4729-01A	-0.0729787	Low risk
TCGA-CV-6954-01A	-0.0614131	Low risk
TCGA-HD-7832-01A	-0.0568575	Low risk
TCGA-CV-6951-01A	-0.055338	Low risk
TCGA-CQ-5330-01A	-0.0461005	Low risk
TCGA-BA-6872-01A	-0.0446342	Low risk
TCGA-CV-6934-01A	-0.0444478	Low risk
TCGA-CR-6484-01A	-0.0392443	High risk
TCGA-QK-A6IH-01A	-0.0389202	High risk
TCGA-MT-A67D-01A	-0.0288402	High risk
TCGA-CR-5250-01A	-0.0246265	High risk
TCGA-D6-A4ZB-01A	-0.0219987	High risk
TCGA-CN-4737-01A	-0.0199432	High risk
TCGA-CR-7401-01A	-0.0132807	High risk
TCGA-CN-5369-01A	-0.00862669	High risk
TCGA-CV-5979-01A	-0.00742585	High risk
TCGA-CQ-5329-01A	-0.00471492	High risk
TCGA-MT-A67A-01A	-0.0032658	High risk
TCGA-CV-5976-01A	0.0139484	High risk
TCGA-BA-6873-01A	0.0166922	High risk
TCGA-CV-6937-01A	0.0172804	High risk
TCGA-QK-A6VC-01A	0.0177189	High risk
TCGA-UF-A719-01A	0.0179295	High risk
TCGA-CV-7263-01A	0.0200433	High risk
TCGA-CR-6492-01A	0.0234422	High risk
TCGA-IQ-A6SH-01A	0.0246508	High risk
TCGA-CN-6995-01A	0.0356254	High risk
TCGA-BA-5149-01A	0.0446931	High risk
TCGA-CN-6011-01A	0.044921	High risk
TCGA-CQ-6223-01A	0.0486567	High risk
TCGA-CV-7409-01A	0.0516429	High risk
TCGA-KU-A6H8-01A	0.0521269	High risk
TCGA-CV-7428-01A	0.0528622	High risk
TCGA-CV-6959-01A	0.0529319	High risk
TCGA-HL-7533-01A	0.0582674	High risk
TCGA-CQ-5327-01A	0.05902	High risk
TCGA-HD-A4C1-01A	0.062211	High risk
TCGA-CV-6955-01A	0.0646841	High risk
TCGA-CV-7236-01A	0.0731166	High risk
TCGA-CV-A6JU-01A	0.0775422	High risk
TCGA-CV-A465-01A	0.0822858	High risk
TCGA-CV-7090-01A	0.0826273	High risk
TCGA-MT-A51X-01A	0.083943	High risk
TCGA-CX-7219-01A	0.089487	High risk
TCGA-CV-7253-01A	0.0925105	High risk
TCGA-CV-6942-01A	0.0985558	High risk
TCGA-CV-7091-01A	0.0992991	High risk
TCGA-CN-5359-01A	0.106396	High risk
TCGA-CR-7372-01A	0.107925	High risk
TCGA-BA-A4IH-01A	0.120445	High risk
TCGA-CR-6477-01A	0.123834	High risk
TCGA-QK-A6V9-01A	0.123973	High risk
TCGA-QK-A8Z7-01A	0.125384	High risk
TCGA-CQ-7067-01A	0.126841	High risk
TCGA-CV-7252-01A	0.127793	High risk
TCGA-CV-7178-01A	0.128821	High risk
TCGA-CR-7365-01A	0.13419	High risk
TCGA-HD-7917-01A	0.135977	High risk
TCGA-DQ-5631-01A	0.13624	High risk
TCGA-MT-A51W-01A	0.137451	High risk
TCGA-CV-7438-01A	0.137915	High risk
TCGA-P3-A6T4-01A	0.141793	High risk
TCGA-CV-7434-01A	0.142355	High risk
TCGA-CV-6938-01A	0.143261	High risk
TCGA-T3-A92N-01A	0.148094	High risk
TCGA-CV-6939-01A	0.151064	High risk
TCGA-CV-6960-01A	0.159282	High risk
TCGA-P3-A5QF-01A	0.162576	High risk
TCGA-F7-A624-01A	0.166037	High risk
TCGA-CR-7397-01A	0.174164	High risk
TCGA-CV-A45X-01A	0.176284	High risk
TCGA-CV-7432-01A	0.179579	High risk
TCGA-CR-7377-01A	0.179582	High risk
TCGA-CR-7379-01A	0.187582	High risk
TCGA-CN-6994-01A	0.190226	High risk
TCGA-CV-7254-01A	0.194424	High risk
TCGA-CX-7086-01A	0.195548	High risk
TCGA-BA-A8YP-01A	0.196343	High risk
TCGA-CQ-A4CB-01A	0.198287	High risk
TCGA-CR-6493-01A	0.220512	High risk
TCGA-CN-4725-01A	0.225982	High risk
TCGA-IQ-7632-01A	0.228439	High risk
TCGA-CV-6948-01A	0.228581	High risk
TCGA-CV-7095-01A	0.228856	High risk
TCGA-CR-7380-01A	0.229532	High risk
TCGA-UF-A7JC-01A	0.23248	High risk
TCGA-CN-4742-01A	0.234342	High risk
TCGA-BA-7269-01A	0.234519	High risk
TCGA-CN-4740-01A	0.235554	High risk
TCGA-CR-7369-01A	0.243986	High risk
TCGA-CN-A63V-01A	0.246278	High risk
TCGA-CV-7416-01A	0.252109	High risk
TCGA-CV-7102-01A	0.255649	High risk
TCGA-D6-6516-01A	0.259122	High risk
TCGA-UF-A7JD-01A	0.263527	High risk
TCGA-CV-6003-01A	0.266448	High risk
TCGA-UF-A71B-01A	0.267355	High risk
TCGA-H7-8502-01A	0.269949	High risk
TCGA-F7-A61W-01A	0.271165	High risk
TCGA-CV-5436-01A	0.288155	High risk
TCGA-UF-A7JA-01A	0.291204	High risk
TCGA-CN-6018-01A	0.302727	High risk
TCGA-CQ-6227-01A	0.304516	High risk
TCGA-CV-7423-01A	0.306749	High risk
TCGA-BB-4228-01A	0.315538	High risk
TCGA-IQ-A6SG-01A	0.323405	High risk
TCGA-CQ-A4CG-01A	0.325358	High risk
TCGA-D6-6823-01A	0.329481	High risk
TCGA-HD-A633-01A	0.330581	High risk
TCGA-CV-7103-01A	0.349901	High risk
TCGA-HD-8314-01A	0.351685	High risk
TCGA-D6-A4Z9-01A	0.355498	High risk
TCGA-CV-A6JY-01A	0.355534	High risk
TCGA-BA-4074-01A	0.361719	High risk
TCGA-CV-7414-01A	0.362799	High risk
TCGA-CV-7183-01A	0.36809	High risk
TCGA-HD-7754-01A	0.369099	High risk
TCGA-P3-A6T0-01A	0.378145	High risk
TCGA-CV-7097-01A	0.37944	High risk
TCGA-CV-6933-01A	0.381346	High risk
TCGA-CV-6945-01A	0.410727	High risk
TCGA-IQ-A61H-01A	0.430292	High risk
TCGA-HD-8634-01A	0.436792	High risk
TCGA-CQ-5326-01A	0.438298	High risk
TCGA-CV-6936-01A	0.438683	High risk
TCGA-CQ-5323-01A	0.446118	High risk
TCGA-CV-7429-01A	0.456491	High risk
TCGA-CQ-5332-01A	0.45677	High risk
TCGA-CN-6020-01A	0.469522	High risk
TCGA-CN-4731-01A	0.47937	High risk
TCGA-IQ-7631-01A	0.501374	High risk
TCGA-CV-5966-01A	0.503689	High risk
TCGA-CN-5364-01A	0.507506	High risk
TCGA-CN-4730-01A	0.512254	High risk
TCGA-CR-7390-01A	0.520317	High risk
TCGA-CQ-6228-01A	0.522311	High risk
TCGA-CN-5367-01A	0.525928	High risk
TCGA-QK-A8ZA-01A	0.531019	High risk
TCGA-CV-6940-01A	0.554754	High risk
TCGA-CV-7100-01A	0.58191	High risk
TCGA-CV-7180-01A	0.592889	High risk
TCGA-UF-A71E-01A	0.618417	High risk
TCGA-MZ-A6I9-01A	0.623892	High risk
TCGA-WA-A7GZ-01A	0.626844	High risk
TCGA-CQ-7065-01A	0.64727	High risk
TCGA-BA-4075-01A	0.683253	High risk
TCGA-CV-6961-01A	0.788635	High risk
TCGA-CV-7406-01A	0.927962	High risk
TCGA-CV-7255-01A	1.02526	High risk
TCGA-CV-6441-01A	1.1733	High risk
TCGA-CV-6956-01A	1.18275	High risk
TCGA-CQ-6225-01A	1.24328	High risk
