# Supplementary material for: Transcriptomic Analysis Identifies Acrolein Exposure-Related Pathways and Constructs a Prognostic Model in Oral Squamous Cell Carcinoma
Source: Int J Mol Sci. 2026 Jan 8;27(2):632. doi: 10.3390/ijms27020632 (PMC12841475; doi:10.3390/ijms27020632)
Supplement: Supplementary file 1 [file ijms-27-00632-s001.zip › ijms-4048849-supplementary/Table S4 low-risk and high-risk GSVA .xlsx]

## Sheet: Sheet1
X	Low risk-Coef	Low risk-P value	High risk-Coef	High risk-P value
BIOCARTA_AGR_PATHWAY	-0.0116068	0.752938	0.0393389	0.419383
BIOCARTA_INTRINSIC_PATHWAY	-0.0795048	0.060751	0.43201	1.95289e-13
BIOCARTA_NFAT_PATHWAY	-0.0804504	0.0602636	-0.175046	0.00564279
BIOCARTA_NUCLEARRS_PATHWAY	-0.0574894	0.109552	-0.427173	1.47254e-15
KEGG_ABC_TRANSPORTERS	-0.134029	0.00011965	-0.115058	0.0185889
KEGG_ADHERENS_JUNCTION	0.0282951	0.435248	-0.00281205	0.952336
KEGG_ADIPOCYTOKINE_SIGNALING_PATHWAY	0.028979	0.369635	-0.398308	1.13567e-16
KEGG_ALANINE_ASPARTATE_AND_GLUTAMATE_METABOLISM	-0.0204269	0.581775	-0.353404	2.32092e-12
KEGG_ALDOSTERONE_REGULATED_SODIUM_REABSORPTION	-0.034757	0.344526	-0.525162	3.01411e-24
KEGG_ALLOGRAFT_REJECTION	-0.372346	6.83991e-12	0.54158	5.15632e-13
KEGG_ALZHEIMERS_DISEASE	0.0430533	0.164096	-0.311656	1.38473e-10
KEGG_ANTIGEN_PROCESSING_AND_PRESENTATION	-0.329185	1.24465e-09	0.666037	3.26333e-18
KEGG_ARACHIDONIC_ACID_METABOLISM	-0.0412441	0.251104	-0.516953	9.33038e-22
KEGG_ARGININE_AND_PROLINE_METABOLISM	0.000825646	0.977005	-0.178983	7.43663e-06
KEGG_ARRHYTHMOGENIC_RIGHT_VENTRICULAR_CARDIOMYOPATHY_ARVC	-0.0497664	0.194664	0.0352723	0.545054
KEGG_AUTOIMMUNE_THYROID_DISEASE	-0.397753	1.40075e-14	0.589438	3.28684e-16
KEGG_AXON_GUIDANCE	0.00333624	0.887909	-0.00296523	0.931662
KEGG_B_CELL_RECEPTOR_SIGNALING_PATHWAY	-0.234782	8.8243e-12	0.358331	6.75279e-12
KEGG_BASAL_CELL_CARCINOMA	0.0151134	0.67217	0.540197	4.49077e-26
KEGG_BLADDER_CANCER	0.00321147	0.91865	0.528633	2.56498e-30
KEGG_BUTANOATE_METABOLISM	0.0181193	0.630323	-0.611724	3.36755e-28
KEGG_CALCIUM_SIGNALING_PATHWAY	-0.0427165	0.125024	-0.194487	3.04271e-06
KEGG_CARDIAC_MUSCLE_CONTRACTION	-0.029631	0.495928	-0.314241	2.63316e-06
KEGG_CELL_ADHESION_MOLECULES_CAMS	-0.131978	1.04849e-07	0.181267	2.58419e-07
KEGG_CELL_CYCLE	0.212324	2.7114e-06	0.588069	3.27842e-17
KEGG_CHEMOKINE_SIGNALING_PATHWAY	-0.184536	9.5475e-11	0.277346	1.26069e-11
KEGG_COMPLEMENT_AND_COAGULATION_CASCADES	-0.160113	1.66769e-05	0.211435	0.000125859
KEGG_CYTOKINE_CYTOKINE_RECEPTOR_INTERACTION	-0.172432	1.86342e-10	0.356638	1.51523e-20
KEGG_DILATED_CARDIOMYOPATHY	-0.0389579	0.32778	-0.0931543	0.119597
KEGG_DNA_REPLICATION	0.244239	1.32074e-05	0.641852	1.1537e-15
KEGG_DRUG_METABOLISM_CYTOCHROME_P450	0.0626736	0.0987077	-0.702284	2.35268e-33
KEGG_ECM_RECEPTOR_INTERACTION	0.00469918	0.913976	0.605344	6.70814e-22
KEGG_ENDOCYTOSIS	-0.065055	0.00727277	0.219021	3.02676e-10
KEGG_EPITHELIAL_CELL_SIGNALING_IN_HELICOBACTER_PYLORI_INFECTION	-0.0091993	0.783703	0.019301	0.683703
KEGG_ERBB_SIGNALING_PATHWAY	-0.0126393	0.687181	-0.145366	0.00086558
KEGG_FATTY_ACID_METABOLISM	0.00355165	0.922903	-0.699987	5.47098e-35
KEGG_FC_EPSILON_RI_SIGNALING_PATHWAY	-0.187316	3.25204e-10	0.299882	1.14693e-12
KEGG_FC_GAMMA_R_MEDIATED_PHAGOCYTOSIS	-0.128843	6.88722e-05	0.346465	1.33825e-13
KEGG_FOCAL_ADHESION	2.18533e-06	0.999956	0.466282	2.4407e-16
KEGG_GAP_JUNCTION	0.0347912	0.265235	-0.000749311	0.987497
KEGG_GLIOMA	0.0321977	0.301331	0.185497	5.14207e-05
KEGG_GLUTATHIONE_METABOLISM	0.165831	4.40995e-05	-0.602652	1.94324e-26
KEGG_GLYCEROLIPID_METABOLISM	-0.0338624	0.322018	-0.370347	4.95763e-14
KEGG_GLYCEROPHOSPHOLIPID_METABOLISM	0.0225113	0.456288	-0.224203	8.89301e-08
KEGG_GLYCINE_SERINE_AND_THREONINE_METABOLISM	0.0148292	0.667938	-0.203286	3.35043e-05
KEGG_GLYCOLYSIS_GLUCONEOGENESIS	0.0854109	0.00430825	-0.45907	3.3947e-25
KEGG_GLYCOSPHINGOLIPID_BIOSYNTHESIS_LACTO_AND_NEOLACTO_SERIES	0.104116	0.0040382	-0.408166	3.29297e-14
KEGG_GNRH_SIGNALING_PATHWAY	-0.0294714	0.359553	-0.267547	2.78263e-08
KEGG_GRAFT_VERSUS_HOST_DISEASE	-0.3008	2.9004e-09	0.626681	2.72037e-18
KEGG_HEDGEHOG_SIGNALING_PATHWAY	0.044017	0.156291	0.477194	1.88727e-25
KEGG_HEMATOPOIETIC_CELL_LINEAGE	-0.0789627	0.0155642	0.418053	4.85176e-19
KEGG_HISTIDINE_METABOLISM	0.000501794	0.988551	-0.493463	2.54065e-21
KEGG_HUNTINGTONS_DISEASE	0.0588122	0.104304	-0.432909	4.83159e-15
KEGG_HYPERTROPHIC_CARDIOMYOPATHY_HCM	-0.0443284	0.277215	-0.0400131	0.513874
KEGG_INOSITOL_PHOSPHATE_METABOLISM	0.0752876	0.0181989	-0.25871	1.81481e-08
KEGG_INSULIN_SIGNALING_PATHWAY	-0.00916728	0.750698	-0.330028	5.768e-14
KEGG_JAK_STAT_SIGNALING_PATHWAY	-0.241219	1.50092e-14	0.443293	1.87884e-23
KEGG_LEISHMANIA_INFECTION	-0.196077	2.8939e-07	0.510711	6.27888e-21
KEGG_LEUKOCYTE_TRANSENDOTHELIAL_MIGRATION	-0.0271886	0.24909	-0.027648	0.401333
KEGG_LONG_TERM_DEPRESSION	-0.0419714	0.229448	0.0576585	0.271273
KEGG_LYSINE_DEGRADATION	0.0508406	0.14619	-0.151158	0.000707675
KEGG_LYSOSOME	-0.0918142	0.00241738	0.130877	0.00324696
KEGG_MAPK_SIGNALING_PATHWAY	0.00306382	0.870254	-0.0395272	0.160159
KEGG_MEDICUS_REFERENCE_CA2_ENTRY_VOLTAGE_GATED_CA2_CHANNEL	-0.0400257	0.322161	-0.270859	3.44138e-06
KEGG_MEDICUS_REFERENCE_CARDIAC_TYPE_VGCC_RYR_SIGNALING	-0.0571945	0.228374	-0.399146	2.30194e-08
KEGG_MEDICUS_REFERENCE_CYTOKINE_JAK_STAT_SIGNALING_PATHWAY	-0.350044	9.51615e-15	0.586327	2.14362e-19
KEGG_MEDICUS_REFERENCE_DNA_REPLICATION_LICENSING	0.30182	6.40981e-09	0.62888	3.22958e-16
KEGG_MEDICUS_REFERENCE_GF_RTK_PI3K_SIGNALING_PATHWAY	0.0151235	0.593129	0.00289798	0.945118
KEGG_MEDICUS_REFERENCE_GF_RTK_RAS_ERK_SIGNALING_PATHWAY	0.0419289	0.128168	0.0531515	0.194309
KEGG_MEDICUS_REFERENCE_GF_RTK_RAS_PI3K_SIGNALING_PATHWAY	0.0151235	0.593129	0.00289798	0.945118
KEGG_MEDICUS_REFERENCE_GPCR_PLCB_ITPR_SIGNALING_PATHWAY	-0.0835742	0.0404379	-0.189023	0.00126893
KEGG_MEDICUS_REFERENCE_ITGA_B_FAK_CDC42_SIGNALING_PATHWAY	-0.0432913	0.342441	0.626034	6.49934e-21
KEGG_MEDICUS_REFERENCE_ITGA_B_FAK_RAC_SIGNALING_PATHWAY	-0.0165503	0.686505	0.645175	7.23632e-27
KEGG_MEDICUS_REFERENCE_ITGA_B_RHOG_RAC_SIGNALING_PATHWAY	-0.0240633	0.551079	0.635226	1.69112e-26
KEGG_MEDICUS_REFERENCE_ITGA_B_RHOGAP_RHOA_SIGNALING_PATHWAY	-0.0563272	0.21462	0.614209	3.77501e-20
KEGG_MEDICUS_REFERENCE_ITGA_B_RHOGEF_RHOA_SIGNALING_PATHWAY	-0.0563272	0.21462	0.614209	3.77501e-20
KEGG_MEDICUS_REFERENCE_ITGA_B_TALIN_VINCULIN_SIGNALING_PATHWAY	-0.0342912	0.458745	0.622014	1.96254e-20
KEGG_MEDICUS_REFERENCE_ORGANIZATION_OF_THE_OUTER_KINETOCHORE	0.281476	1.21739e-06	0.579024	1.35794e-11
KEGG_MEDICUS_REFERENCE_ORIGIN_UNWINDING_AND_ELONGATION	0.285561	2.96951e-07	0.634567	5.449e-15
KEGG_MEDICUS_REFERENCE_PRE_IC_FORMATION	0.304265	5.75797e-08	0.610023	1.92046e-13
KEGG_MEDICUS_REFERENCE_RTK_PLCG_ITPR_SIGNALING_PATHWAY	0.0306645	0.269431	-0.000847142	0.983892
KEGG_MEDICUS_REFERENCE_SKELETAL_TYPE_VGCC_RYR_SIGNALING	-0.0470712	0.335315	-0.38687	1.48895e-07
KEGG_MEDICUS_REFERENCE_TIGHT_JUNCTION_ACTIN_SIGNALING_PATHWAY	0.10198	0.000816996	-0.216535	6.90029e-07
KEGG_MEDICUS_REFERENCE_WNT_SIGNALING_MODULATION_WNT_INHIBITOR	0.033247	0.331621	0.158434	0.000573165
KEGG_MELANOGENESIS	0.0190701	0.55092	-0.0192712	0.675163
KEGG_MELANOMA	0.0793517	0.00904872	-0.002643	0.951306
KEGG_METABOLISM_OF_XENOBIOTICS_BY_CYTOCHROME_P450	0.129369	0.00124337	-0.587885	1.0365e-22
KEGG_NATURAL_KILLER_CELL_MEDIATED_CYTOTOXICITY	-0.261901	8.10234e-11	0.582145	2.25373e-23
KEGG_NEUROACTIVE_LIGAND_RECEPTOR_INTERACTION	-0.0233836	0.247868	0.127643	2.95626e-05
KEGG_NEUROTROPHIN_SIGNALING_PATHWAY	-0.0954692	0.00374424	-0.142576	0.00157029
KEGG_NOD_LIKE_RECEPTOR_SIGNALING_PATHWAY	-0.180253	0.00018846	0.386608	3.04999e-08
KEGG_NON_SMALL_CELL_LUNG_CANCER	0.0148362	0.563614	-0.0651597	0.0841995
KEGG_O_GLYCAN_BIOSYNTHESIS	0.0599808	0.0659118	-0.361387	1.618e-14
KEGG_OLFACTORY_TRANSDUCTION	-0.0309743	0.334266	0.08584	0.0658187
KEGG_OOCYTE_MEIOSIS	0.186037	1.16548e-07	0.17576	0.000417838
KEGG_OXIDATIVE_PHOSPHORYLATION	0.0405785	0.356456	-0.448838	2.08387e-12
KEGG_P53_SIGNALING_PATHWAY	0.0655222	0.0243842	0.266025	1.95955e-10
KEGG_PANCREATIC_CANCER	0.0326297	0.279444	0.52471	4.09549e-33
KEGG_PARKINSONS_DISEASE	0.0252598	0.524697	-0.369313	3.06802e-10
KEGG_PATHWAYS_IN_CANCER	0.0558076	0.0232046	0.349758	2.05778e-24
KEGG_PEROXISOME	-0.00566131	0.865925	-0.51614	2.33558e-23
KEGG_PHOSPHATIDYLINOSITOL_SIGNALING_SYSTEM	0.0157753	0.569752	-0.204506	2.33921e-06
KEGG_PPAR_SIGNALING_PATHWAY	-0.00142433	0.958251	-0.548522	3.84698e-38
KEGG_PROGESTERONE_MEDIATED_OOCYTE_MATURATION	0.172025	5.30928e-07	0.306346	2.62498e-10
KEGG_PROPANOATE_METABOLISM	0.0292947	0.469116	-0.837102	1.08112e-40
KEGG_PROSTATE_CANCER	0.0903588	0.00154387	0.190383	6.79881e-06
KEGG_PURINE_METABOLISM	0.0682284	0.000724478	-0.165768	1.05499e-08
KEGG_PYRUVATE_METABOLISM	0.0204195	0.568481	-0.609761	2.84572e-28
KEGG_REGULATION_OF_ACTIN_CYTOSKELETON	0.0207916	0.464533	0.291613	3.58807e-12
KEGG_RETINOL_METABOLISM	0.0427672	0.207862	-0.43319	1.56723e-16
KEGG_SMALL_CELL_LUNG_CANCER	0.0534559	0.137994	0.564317	1.48691e-28
KEGG_STARCH_AND_SUCROSE_METABOLISM	0.0649071	0.0203963	-0.391621	2.99407e-19
KEGG_STEROID_HORMONE_BIOSYNTHESIS	0.194466	1.98346e-06	-0.376168	5.49605e-11
KEGG_SYSTEMIC_LUPUS_ERYTHEMATOSUS	0.0202493	0.618816	0.466687	4.43098e-15
KEGG_T_CELL_RECEPTOR_SIGNALING_PATHWAY	-0.331741	1.05985e-20	0.338086	2.70748e-11
KEGG_TASTE_TRANSDUCTION	-0.0179696	0.575174	-0.269898	1.03475e-08
KEGG_TGF_BETA_SIGNALING_PATHWAY	0.0248095	0.395866	0.338756	2.68149e-15
KEGG_TIGHT_JUNCTION	0.0347771	0.172614	-0.407819	3.79852e-24
KEGG_TOLL_LIKE_RECEPTOR_SIGNALING_PATHWAY	-0.213178	1.33146e-08	0.367778	3.76956e-12
KEGG_TRYPTOPHAN_METABOLISM	-0.160431	5.78351e-07	-0.0866673	0.0556924
KEGG_TYPE_I_DIABETES_MELLITUS	-0.235532	4.04758e-08	0.522364	1.17851e-17
KEGG_TYPE_II_DIABETES_MELLITUS	-0.0522126	0.0550851	0.0756668	0.060578
KEGG_TYROSINE_METABOLISM	0.0246177	0.430814	-0.493321	1.49138e-25
KEGG_UBIQUITIN_MEDIATED_PROTEOLYSIS	0.00505666	0.89379	0.577808	1.06089e-24
KEGG_VALINE_LEUCINE_AND_ISOLEUCINE_DEGRADATION	0.015318	0.646041	-0.615673	1.88945e-34
KEGG_VASCULAR_SMOOTH_MUSCLE_CONTRACTION	-0.0562948	0.0827267	-0.204645	6.0844e-05
KEGG_VEGF_SIGNALING_PATHWAY	0.116725	0.00124446	0.372241	1.31297e-14
KEGG_VIRAL_MYOCARDITIS	-0.147806	1.53941e-05	0.161529	0.00123015
KEGG_WNT_SIGNALING_PATHWAY	0.0502332	0.0519298	0.104628	0.00373241
NABA_BASEMENT_MEMBRANES	-0.0416747	0.362933	0.635254	6.50836e-22
NABA_COLLAGENS	-0.0219826	0.654369	0.697453	7.53322e-23
NABA_CORE_MATRISOME	-0.000566041	0.988062	0.295738	1.67133e-07
NABA_ECM_AFFILIATED	-0.0146293	0.408642	0.0415274	0.106144
NABA_ECM_GLYCOPROTEINS	0.0114201	0.734672	0.13044	0.0108817
NABA_ECM_REGULATORS	-0.0951754	0.000696912	0.387143	4.70073e-20
NABA_MATRISOME	-0.0473516	0.0508574	0.24944	9.47761e-12
NABA_MATRISOME_ASSOCIATED	-0.070191	0.000151802	0.198644	1.10528e-12
NABA_MATRISOME_HGSOC_OMENTAL_METASTASIS	-0.0391328	0.367685	0.446477	9.6211e-12
NABA_MATRISOME_HIGHLY_METASTATIC_BREAST_CANCER	-0.0561093	0.154132	0.395091	3.79197e-11
NABA_MATRISOME_HIGHLY_METASTATIC_BREAST_CANCER_TUMOR_CELL_DERIVED	-0.0372307	0.363831	0.444694	9.87828e-13
NABA_MATRISOME_METASTATIC_COLORECTAL_LIVER_METASTASIS	0.00768425	0.859299	0.581569	2.36383e-20
NABA_MATRISOME_POORLY_METASTATIC_BREAST_CANCER	-0.116039	0.00737822	0.23733	0.000141347
NABA_MATRISOME_POORLY_METASTATIC_MELANOMA	0.0403155	0.36636	0.466985	6.60525e-15
NABA_MATRISOME_POORLY_METASTATIC_MELANOMA_TUMOR_CELL_DERIVED	0.0288843	0.510654	0.42988	6.01668e-14
NABA_MATRISOME_PRIMARY_METASTATIC_COLORECTAL_TUMOR	-0.0539981	0.15118	0.54111	1.01373e-22
NABA_PROTEOGLYCANS	-0.0238364	0.588022	0.223481	0.000382621
NABA_SECRETED_FACTORS	-0.0641817	0.00066449	0.0653235	0.0126013
PID_A6B1_A6B4_INTEGRIN_PATHWAY	0.0438002	0.292292	0.462496	1.01762e-14
PID_AMB2_NEUTROPHILS_PATHWAY	-0.102964	0.0127911	0.277288	5.72602e-06
PID_ANGIOPOIETIN_RECEPTOR_PATHWAY	-0.00837718	0.853324	0.116669	0.0788405
PID_AP1_PATHWAY	-0.133981	1.56811e-05	0.322032	2.4078e-12
PID_AR_TF_PATHWAY	0.00467694	0.895046	-0.640375	4.10293e-32
PID_ARF6_TRAFFICKING_PATHWAY	-0.0973818	0.0277426	0.272344	2.08135e-05
PID_ATF2_PATHWAY	-0.0438724	0.206986	0.0876739	0.0771543
PID_ATR_PATHWAY	0.296467	1.41298e-07	0.656536	2.09869e-15
PID_AURORA_B_PATHWAY	0.317894	5.40719e-09	0.609445	3.28053e-15
PID_AVB3_INTEGRIN_PATHWAY	0.0079531	0.870712	0.670143	5.05824e-21
PID_BETA_CATENIN_NUC_PATHWAY	-0.0173002	0.492135	0.262532	1.1638e-13
PID_CD8_TCR_DOWNSTREAM_PATHWAY	-0.41719	7.05503e-21	0.495784	5.77344e-14
PID_CD8_TCR_PATHWAY	-0.328837	7.58401e-17	0.254527	4.99267e-06
PID_CDC42_PATHWAY	0.015117	0.658765	0.46517	2.2455e-20
PID_CMYB_PATHWAY	-0.0135589	0.649967	0.373487	1.73037e-17
PID_CXCR4_PATHWAY	-0.162127	0.000468042	0.576138	2.13467e-17
PID_DELTA_NP63_PATHWAY	0.114517	0.000602699	0.687017	1.32667e-40
PID_E2F_PATHWAY	0.179579	3.21162e-06	0.461626	3.75212e-15
PID_ECADHERIN_STABILIZATION_PATHWAY	0.0207734	0.589356	-0.132152	0.0187717
PID_ENDOTHELIN_PATHWAY	-0.0961278	0.00844835	0.0120059	0.811101
PID_ERA_GENOMIC_PATHWAY	0.00277256	0.936151	-0.170212	0.000688412
PID_ERBB1_DOWNSTREAM_PATHWAY	-0.11004	0.000411693	0.213432	1.2833e-06
PID_FANCONI_PATHWAY	0.215965	0.000126486	0.648786	6.82063e-15
PID_FCER1_PATHWAY	-0.207154	2.91447e-09	0.137469	0.00523168
PID_FGF_PATHWAY	0.00494578	0.858725	0.19022	2.08662e-06
PID_FOXM1_PATHWAY	0.272452	5.42569e-08	0.57274	4.61952e-14
PID_FRA_PATHWAY	-0.0439581	0.252618	0.564155	2.64905e-25
PID_HIF1_TFPATHWAY	0.037779	0.143804	-0.0464406	0.205859
PID_HNF3A_PATHWAY	0.0180163	0.545001	-0.329095	1.64026e-12
PID_HNF3B_PATHWAY	0.140155	2.03476e-05	-0.255402	1.29605e-07
PID_IL12_2PATHWAY	-0.35505	2.51932e-16	0.362966	1.44648e-09
PID_IL23_PATHWAY	-0.275246	2.68339e-10	0.337619	3.16243e-08
PID_IL27_PATHWAY	-0.315538	2.23667e-11	0.543316	1.02172e-15
PID_IL4_2PATHWAY	-0.0879073	0.00785625	0.270055	1.13095e-08
PID_INTEGRIN_A9B1_PATHWAY	-0.00194194	0.962571	0.577801	7.15032e-21
PID_INTEGRIN_CS_PATHWAY	-0.078551	0.0597056	0.637691	1.41545e-24
PID_INTEGRIN1_PATHWAY	-0.00632464	0.891826	0.715103	1.2066e-25
PID_INTEGRIN2_PATHWAY	-0.174473	2.09145e-05	0.492089	2.19764e-16
PID_INTEGRIN3_PATHWAY	0.0191145	0.652572	0.686125	8.20684e-27
PID_LYSOPHOSPHOLIPID_PATHWAY	0.0314144	0.342677	-0.00517804	0.91301
PID_MYC_ACTIV_PATHWAY	0.196949	1.57878e-07	0.498761	5.55337e-21
PID_MYC_REPRESS_PATHWAY	-0.0459975	0.116602	0.32181	1.33203e-13
PID_NFAT_TFPATHWAY	-0.153373	5.17136e-06	0.340495	2.321e-11
PID_P53_DOWNSTREAM_PATHWAY	0.0312142	0.237646	0.201939	1.5609e-07
PID_P73PATHWAY	0.153749	0.000379215	0.693884	1.03033e-27
PID_PDGFRB_PATHWAY	-0.123834	0.000626	0.331655	2.83855e-11
PID_PLK1_PATHWAY	0.310951	1.71768e-08	0.646297	2.85199e-15
PID_PTP1B_PATHWAY	-0.0115093	0.710618	0.186954	7.21429e-05
PID_RB_1PATHWAY	0.133472	2.44379e-05	0.24318	4.90038e-08
PID_REG_GR_PATHWAY	-0.112899	0.00360295	0.126911	0.0215468
PID_SHP2_PATHWAY	-0.125458	0.000402369	0.13236	0.00868106
PID_SMAD2_3NUCLEAR_PATHWAY	-0.116912	0.000324141	-0.029662	0.507796
PID_SYNDECAN_1_PATHWAY	-0.0239945	0.624164	0.767595	8.77413e-28
PID_SYNDECAN_4_PATHWAY	-0.0576242	0.255911	0.708136	3.24138e-22
PID_TAP63_PATHWAY	0.054974	0.0798003	0.289126	2.13715e-10
PID_TCPTP_PATHWAY	-0.0273075	0.50644	0.58086	1.79267e-20
PID_TCR_PATHWAY	-0.215576	1.30083e-09	0.114179	0.026099
PID_UPA_UPAR_PATHWAY	-0.0979408	0.0212106	0.658709	9.80735e-27
PID_WNT_SIGNALING_PATHWAY	0.026725	0.432456	0.419059	1.04856e-18
REACTOME_ABC_FAMILY_PROTEINS_MEDIATED_TRANSPORT	-0.0770005	0.0186459	-0.23595	1.08305e-06
REACTOME_ACTIVATED_PKN1_STIMULATES_TRANSCRIPTION_OF_AR_ANDROGEN_RECEPTOR_REGULATED_GENES_KLK2_AND_KLK3	0.155595	0.00304471	0.431461	1.55768e-08
REACTOME_ACTIVATION_OF_ANTERIOR_HOX_GENES_IN_HINDBRAIN_DEVELOPMENT_DURING_EARLY_EMBRYOGENESIS	0.13239	0.00243215	0.386831	2.713e-09
REACTOME_ACTIVATION_OF_APC_C_AND_APC_C_CDC20_MEDIATED_DEGRADATION_OF_MITOTIC_PROTEINS	0.247231	2.62634e-06	0.662042	2.94331e-17
REACTOME_ACTIVATION_OF_ATR_IN_RESPONSE_TO_REPLICATION_STRESS	0.271135	1.60739e-06	0.667493	8.11511e-16
REACTOME_ACTIVATION_OF_MATRIX_METALLOPROTEINASES	-0.155122	0.000810412	0.699041	4.68864e-25
REACTOME_ACTIVATION_OF_NMDA_RECEPTORS_AND_POSTSYNAPTIC_EVENTS	0.0216254	0.455252	0.0380462	0.335645
REACTOME_ACTIVATION_OF_THE_PRE_REPLICATIVE_COMPLEX	0.267964	2.29501e-06	0.625014	3.30571e-14
REACTOME_ADAPTIVE_IMMUNE_SYSTEM	-0.174287	5.40975e-12	0.388863	9.89934e-25
REACTOME_ADHERENS_JUNCTIONS_INTERACTIONS	0.00927117	0.768753	0.0572489	0.214272
REACTOME_ADIPOGENESIS	0.00749048	0.810662	-0.45191	1.12828e-20
REACTOME_ADRENALINE_NORADRENALINE_INHIBITS_INSULIN_SECRETION	-0.0422475	0.25523	-0.254666	1.80859e-06
REACTOME_AEROBIC_RESPIRATION_AND_RESPIRATORY_ELECTRON_TRANSPORT	0.0352581	0.316509	-0.573838	1.595e-24
REACTOME_AMINE_LIGAND_BINDING_RECEPTORS	-0.0076235	0.818263	0.260377	2.31277e-07
REACTOME_AMINO_ACID_TRANSPORT_ACROSS_THE_PLASMA_MEMBRANE	0.0242132	0.45899	0.202962	2.09263e-05
REACTOME_AMYLOID_FIBER_FORMATION	0.0846213	0.0642311	0.468387	1.38777e-12
REACTOME_ANCHORING_FIBRIL_FORMATION	0.00108092	0.983107	0.803002	6.19654e-30
REACTOME_ANTI_INFLAMMATORY_RESPONSE_FAVOURING_LEISHMANIA_PARASITE_INFECTION	-0.145791	7.82268e-05	-0.043303	0.421884
REACTOME_ANTIGEN_PROCESSING_CROSS_PRESENTATION	-0.224369	1.03568e-09	0.556324	4.19147e-24
REACTOME_ANTIGEN_PROCESSING_UBIQUITINATION_PROTEASOME_DEGRADATION	-0.0198944	0.461263	-0.00572366	0.880524
REACTOME_ANTIMICROBIAL_PEPTIDES	-0.105351	0.00743328	-0.271188	8.23319e-07
REACTOME_ANTIVIRAL_MECHANISM_BY_IFN_STIMULATED_GENES	-0.148005	0.000578144	0.6177	5.97586e-23
REACTOME_APC_C_MEDIATED_DEGRADATION_OF_CELL_CYCLE_PROTEINS	0.262412	8.27519e-07	0.668234	2.58466e-17
REACTOME_APOPTOSIS	0.0198716	0.494073	0.186266	6.9076e-06
REACTOME_APOPTOTIC_EXECUTION_PHASE	0.0606956	0.0786494	-0.141358	0.00304338
REACTOME_AQUAPORIN_MEDIATED_TRANSPORT	-0.0637979	0.037219	-0.343047	3.1875e-16
REACTOME_ARACHIDONATE_METABOLISM	0.0085008	0.813897	-0.522583	2.58668e-21
REACTOME_ASPARAGINE_N_LINKED_GLYCOSYLATION	-0.0213519	0.25319	-0.116969	3.61075e-05
REACTOME_ASPIRIN_ADME	0.0149676	0.64744	-0.320927	9.77626e-11
REACTOME_ASSEMBLY_OF_COLLAGEN_FIBRILS_AND_OTHER_MULTIMERIC_STRUCTURES	-0.0246286	0.60601	0.771047	2.73756e-28
REACTOME_ASSEMBLY_OF_THE_ORC_COMPLEX_AT_THE_ORIGIN_OF_REPLICATION	0.168594	0.00208349	0.534778	2.86296e-11
REACTOME_AURKA_ACTIVATION_BY_TPX2	0.274958	3.56846e-08	0.619297	5.42368e-18
REACTOME_AUTOPHAGY	0.0215197	0.533519	-0.494181	2.75158e-20
REACTOME_B_WICH_COMPLEX_POSITIVELY_REGULATES_RRNA_EXPRESSION	0.129634	0.0170332	0.452649	1.06945e-08
REACTOME_BACTERIAL_INFECTION_PATHWAYS	0.0345067	0.254115	-0.0991397	0.0163191
REACTOME_BASE_EXCISION_REPAIR	0.162053	0.00259037	0.555597	2.26673e-12
REACTOME_BASE_EXCISION_REPAIR_AP_SITE_FORMATION	0.152791	0.00631739	0.528804	6.97354e-11
REACTOME_BASIGIN_INTERACTIONS	0.0354544	0.462462	0.717048	4.53044e-25
REACTOME_BETA_CATENIN_INDEPENDENT_WNT_SIGNALING	-0.0350265	0.166771	0.200204	1.77637e-09
REACTOME_BILE_ACID_AND_BILE_SALT_METABOLISM	0.0256748	0.453116	-0.345625	2.08429e-12
REACTOME_BINDING_AND_UPTAKE_OF_LIGANDS_BY_SCAVENGER_RECEPTORS	-0.0251368	0.494382	0.216842	0.000101557
REACTOME_BIOLOGICAL_OXIDATIONS	0.0210409	0.476991	-0.57939	1.51338e-37
REACTOME_BIOSYNTHESIS_OF_THE_N_GLYCAN_PRECURSOR_DOLICHOL_LIPID_LINKED_OLIGOSACCHARIDE_LLO_AND_TRANSFER_TO_A_NASCENT_PROTEIN	0.0897768	0.003231	-0.40173	4.76581e-20
REACTOME_C_TYPE_LECTIN_RECEPTORS_CLRS	-0.0943596	0.00434532	-0.0155974	0.741166
REACTOME_CA_DEPENDENT_EVENTS	0.00657643	0.871598	-0.281212	1.04274e-06
REACTOME_CA2_PATHWAY	-0.0554587	0.0578661	0.0875493	0.0187285
REACTOME_CARDIAC_CONDUCTION	-0.0436993	0.168861	-0.299062	9.22768e-10
REACTOME_CARGO_RECOGNITION_FOR_CLATHRIN_MEDIATED_ENDOCYTOSIS	0.0472471	0.0552121	-0.17315	1.98762e-06
REACTOME_CDC42_GTPASE_CYCLE	0.0468782	0.149613	0.322236	5.20251e-12
REACTOME_CELL_CELL_COMMUNICATION	0.00916709	0.702523	0.147047	1.07928e-05
REACTOME_CELL_CELL_JUNCTION_ORGANIZATION	0.0378851	0.0929618	-0.114255	0.000464358
REACTOME_CELL_CYCLE	0.249479	8.58507e-08	0.608897	3.52158e-17
REACTOME_CELL_CYCLE_CHECKPOINTS	0.270524	2.74186e-08	0.6502	6.1311e-18
REACTOME_CELL_CYCLE_MITOTIC	0.263802	1.87995e-08	0.603576	9.28244e-17
REACTOME_CELL_DEATH_SIGNALLING_VIA_NRAGE_NRIF_AND_NADE	0.0993772	0.00173562	-0.140481	0.00102729
REACTOME_CELL_JUNCTION_ORGANIZATION	0.0445033	0.0853188	0.151752	3.10106e-05
REACTOME_CELL_SURFACE_INTERACTIONS_AT_THE_VASCULAR_WALL	-0.0725558	0.0193408	0.403907	2.41252e-18
REACTOME_CELLULAR_RESPONSE_TO_CHEMICAL_STRESS	-0.0169673	0.42605	-0.157607	3.10182e-07
REACTOME_CELLULAR_RESPONSE_TO_STARVATION	0.0192877	0.589093	-0.0244345	0.628999
REACTOME_CELLULAR_RESPONSES_TO_MECHANICAL_STIMULI	-0.0514971	0.102521	0.163961	0.000366617
REACTOME_CELLULAR_RESPONSES_TO_STIMULI	0.0690111	0.000144831	0.167295	3.38305e-10
REACTOME_CELLULAR_SENESCENCE	0.157576	0.00031714	0.483111	3.43476e-13
REACTOME_CHEMOKINE_RECEPTORS_BIND_CHEMOKINES	-0.250904	1.92763e-10	0.292037	1.16495e-07
REACTOME_CHONDROITIN_SULFATE_BIOSYNTHESIS	0.027056	0.515172	0.5833	6.3243e-22
REACTOME_CHONDROITIN_SULFATE_DERMATAN_SULFATE_METABOLISM	0.0302627	0.43793	0.636406	5.20852e-28
REACTOME_CHROMATIN_MODIFICATIONS_DURING_THE_MATERNAL_TO_ZYGOTIC_TRANSITION_MZT	0.15913	0.00363093	0.53438	2.92999e-11
REACTOME_CHROMATIN_ORGANIZATION	0.137129	0.00124053	0.336428	3.88108e-08
REACTOME_CHROMOSOME_MAINTENANCE	0.218007	6.60673e-06	0.591002	1.90831e-15
REACTOME_CILIUM_ASSEMBLY	0.106206	0.00469064	0.612323	3.41684e-28
REACTOME_CIRCADIAN_CLOCK	-0.0370337	0.243517	-0.315677	1.03791e-12
REACTOME_CLASS_A_1_RHODOPSIN_LIKE_RECEPTORS	-0.126904	2.97344e-08	0.157495	1.82035e-06
REACTOME_CLASS_B_2_SECRETIN_FAMILY_RECEPTORS	-0.0605046	0.0100688	0.30496	8.7771e-18
REACTOME_CLASS_I_MHC_MEDIATED_ANTIGEN_PROCESSING_PRESENTATION	-0.111142	7.46181e-06	0.201983	4.06222e-08
REACTOME_CLATHRIN_MEDIATED_ENDOCYTOSIS	0.0449977	0.0476146	-0.177384	2.11758e-07
REACTOME_COLLAGEN_BIOSYNTHESIS_AND_MODIFYING_ENZYMES	0.00823325	0.863526	0.716607	1.58126e-25
REACTOME_COLLAGEN_CHAIN_TRIMERIZATION	-0.0219826	0.654369	0.697453	7.53322e-23
REACTOME_COLLAGEN_DEGRADATION	-0.069891	0.132587	0.745623	1.24297e-28
REACTOME_COLLAGEN_FORMATION	-0.00431178	0.925813	0.753354	4.05107e-29
REACTOME_COMPLEMENT_CASCADE	-0.0467339	0.204938	0.0627678	0.266722
REACTOME_CONDENSATION_OF_PROPHASE_CHROMOSOMES	0.173525	0.00135933	0.54253	1.08341e-11
REACTOME_CONSTITUTIVE_SIGNALING_BY_ABERRANT_PI3K_IN_CANCER	-0.0176155	0.460971	-0.0750567	0.0242811
REACTOME_COPI_DEPENDENT_GOLGI_TO_ER_RETROGRADE_TRAFFIC	0.185784	2.69609e-06	0.572064	3.20955e-23
REACTOME_CROSSLINKING_OF_COLLAGEN_FIBRILS	-0.00306175	0.952563	0.735704	8.46436e-24
REACTOME_CYCLIN_A_B1_B2_ASSOCIATED_EVENTS_DURING_G2_M_TRANSITION	0.295446	3.76142e-08	0.673107	5.17628e-18
REACTOME_CYTOCHROME_P450_ARRANGED_BY_SUBSTRATE_TYPE	-0.0173229	0.599569	-0.5001	1.18909e-21
REACTOME_CYTOKINE_SIGNALING_IN_IMMUNE_SYSTEM	-0.204995	8.00896e-12	0.450318	1.35026e-25
REACTOME_CYTOPROTECTION_BY_HMOX1	-0.045581	0.112551	-0.25308	1.17157e-09
REACTOME_DAG_AND_IP3_SIGNALING	-0.0100417	0.806387	-0.295319	4.67228e-07
REACTOME_DAP12_INTERACTIONS	-0.242329	3.99818e-09	0.658327	9.60386e-28
REACTOME_DEATH_RECEPTOR_SIGNALING	0.0543635	0.0302952	-0.057463	0.103502
REACTOME_DECTIN_2_FAMILY	-0.0832631	0.0306109	-0.144742	0.0084077
REACTOME_DEFECTIVE_C1GALT1C1_CAUSES_TNPS	0.0437385	0.326907	-0.308397	2.25823e-06
REACTOME_DEFECTIVE_GALNT3_CAUSES_HFTC	0.0437385	0.326907	-0.308397	2.25823e-06
REACTOME_DEGRADATION_OF_THE_EXTRACELLULAR_MATRIX	-0.0540516	0.149815	0.548399	2.59748e-23
REACTOME_DEPOSITION_OF_NEW_CENPA_CONTAINING_NUCLEOSOMES_AT_THE_CENTROMERE	0.230873	4.52341e-06	0.554754	2.42285e-13
REACTOME_DEUBIQUITINATION	0.101849	0.00318965	0.285123	1.00756e-08
REACTOME_DEVELOPMENTAL_CELL_LINEAGES	0.0130531	0.585748	0.161831	4.63799e-06
REACTOME_DEVELOPMENTAL_CELL_LINEAGES_OF_THE_EXOCRINE_PANCREAS	0.0623963	0.0260297	0.254537	1.8557e-09
REACTOME_DEVELOPMENTAL_LINEAGE_OF_PANCREATIC_DUCTAL_CELLS	0.0492144	0.130626	0.391834	6.40972e-16
REACTOME_DIFFERENTIATION_OF_KERATINOCYTES_IN_INTERFOLLICULAR_EPIDERMIS_IN_MAMMALIAN_SKIN	-0.042463	0.328714	-0.118391	0.0566186
REACTOME_DISEASES_ASSOCIATED_WITH_GLYCOSAMINOGLYCAN_METABOLISM	0.0904697	0.0156308	0.396155	1.12346e-13
REACTOME_DISEASES_ASSOCIATED_WITH_O_GLYCOSYLATION_OF_PROTEINS	0.0141391	0.613209	0.0857451	0.0373236
REACTOME_DISEASES_OF_GLYCOSYLATION	0.0437864	0.105129	0.154317	8.61458e-05
REACTOME_DISEASES_OF_METABOLISM	0.0387392	0.0976637	0.0220555	0.511119
REACTOME_DISEASES_OF_PROGRAMMED_CELL_DEATH	0.135004	0.00620624	0.536362	3.72442e-13
REACTOME_DISEASES_OF_SIGNAL_TRANSDUCTION_BY_GROWTH_FACTOR_RECEPTORS_AND_SECOND_MESSENGERS	-0.0293873	0.131351	0.0897404	0.0011979
REACTOME_DISORDERS_OF_TRANSMEMBRANE_TRANSPORTERS	0.0500585	0.0125984	-0.138963	1.63968e-06
REACTOME_DNA_DAMAGE_TELOMERE_STRESS_INDUCED_SENESCENCE	0.170926	0.000908504	0.547422	1.12402e-12
REACTOME_DNA_DOUBLE_STRAND_BREAK_REPAIR	0.222717	1.90069e-07	0.502648	2.07136e-14
REACTOME_DNA_DOUBLE_STRAND_BREAK_RESPONSE	0.1691	0.000238503	0.319452	1.01331e-06
REACTOME_DNA_METHYLATION	0.158597	0.00325604	0.556548	2.42692e-12
REACTOME_DNA_REPAIR	0.195053	7.65431e-06	0.553785	2.604e-16
REACTOME_DNA_REPLICATION	0.225549	2.49179e-06	0.606836	2.80586e-16
REACTOME_DNA_REPLICATION_PRE_INITIATION	0.213625	1.64881e-05	0.601324	1.2138e-15
REACTOME_DNA_STRAND_ELONGATION	0.271526	1.24028e-06	0.630925	8.02612e-15
REACTOME_DRUG_ADME	0.0412243	0.145979	-0.164863	8.39292e-05
REACTOME_E3_UBIQUITIN_LIGASES_UBIQUITINATE_TARGET_PROTEINS	0.10692	0.058722	0.596019	2.43427e-13
REACTOME_ECM_PROTEOGLYCANS	-0.0149552	0.739739	0.678485	8.68762e-25
REACTOME_ELASTIC_FIBRE_FORMATION	-0.0255901	0.553562	0.461563	3.65661e-13
REACTOME_EPH_EPHRIN_SIGNALING	0.0317821	0.238716	0.153907	4.23369e-06
REACTOME_EPIGENETIC_REGULATION_BY_WDR5_CONTAINING_HISTONE_MODIFYING_COMPLEXES	0.115586	0.000813124	-0.0376415	0.453064
REACTOME_EPIGENETIC_REGULATION_OF_GENE_EXPRESSION	0.116631	0.000113691	-0.00148233	0.972459
REACTOME_EPIGENETIC_REGULATION_OF_GENE_EXPRESSION_BY_MLL3_AND_MLL4_COMPLEXES	0.121918	0.000651437	-0.0427771	0.407183
REACTOME_ER_TO_GOLGI_ANTEROGRADE_TRANSPORT	-0.0608275	0.027623	0.191563	2.15784e-06
REACTOME_ERCC6_CSB_AND_EHMT2_G9A_POSITIVELY_REGULATE_RRNA_EXPRESSION	0.150689	0.00734154	0.520342	2.01817e-10
REACTOME_ESR_MEDIATED_SIGNALING	0.0833657	0.0131715	0.23609	1.18389e-06
REACTOME_ESTROGEN_DEPENDENT_GENE_EXPRESSION	0.106212	0.0119971	0.212123	0.000485258
REACTOME_EXTENSION_OF_TELOMERES	0.180082	0.000623211	0.68008	1.82229e-18
REACTOME_EXTRA_NUCLEAR_ESTROGEN_SIGNALING	-0.0388402	0.156905	0.186102	5.87523e-06
REACTOME_EXTRACELLULAR_MATRIX_ORGANIZATION	-0.0275792	0.467302	0.49952	4.87527e-19
REACTOME_FACTORS_INVOLVED_IN_MEGAKARYOCYTE_DEVELOPMENT_AND_PLATELET_PRODUCTION	0.17601	1.63828e-08	0.400985	5.58863e-17
REACTOME_FATTY_ACID_METABOLISM	0.0341405	0.204132	-0.506758	1.09424e-34
REACTOME_FC_EPSILON_RECEPTOR_FCERI_SIGNALING	-0.241763	1.55851e-13	0.112757	0.0167833
REACTOME_FCGAMMA_RECEPTOR_FCGR_DEPENDENT_PHAGOCYTOSIS	-0.0779921	0.0364647	0.433687	6.44841e-15
REACTOME_FORMATION_OF_THE_BETA_CATENIN_TCF_TRANSACTIVATING_COMPLEX	0.145096	0.00448466	0.439281	3.08588e-09
REACTOME_FORMATION_OF_THE_CORNIFIED_ENVELOPE	-0.0499973	0.318025	-0.130867	0.0778887
REACTOME_FORMATION_OF_THE_DYSTROPHIN_GLYCOPROTEIN_COMPLEX_DGC	-0.0232799	0.591079	0.0417652	0.503427
REACTOME_FORMATION_OF_THE_NEPHRIC_DUCT	-0.017295	0.586842	-0.152743	0.000507257
REACTOME_FORMATION_OF_THE_URETERIC_BUD	0.0221132	0.480599	0.260968	1.49154e-08
REACTOME_FOXO_MEDIATED_TRANSCRIPTION	-0.0943931	0.00606815	-0.515929	4.28009e-23
REACTOME_G_ALPHA_12_13_SIGNALLING_EVENTS	0.0659608	0.00999503	0.0214877	0.563436
REACTOME_G_ALPHA_I_SIGNALLING_EVENTS	-0.113238	2.21817e-07	-0.0218957	0.488317
REACTOME_G_ALPHA_Q_SIGNALLING_EVENTS	-0.0497873	0.026571	0.0760102	0.0198042
REACTOME_G_ALPHA_S_SIGNALLING_EVENTS	-0.0456394	0.0586654	0.22667	9.94266e-10
REACTOME_G_ALPHA_Z_SIGNALLING_EVENTS	-0.0934425	0.00138839	0.0429277	0.302586
REACTOME_G_PROTEIN_MEDIATED_EVENTS	-0.0111317	0.778978	-0.364193	2.76523e-10
REACTOME_G1_S_SPECIFIC_TRANSCRIPTION	0.245443	5.31811e-06	0.684646	1.50719e-17
REACTOME_G2_M_CHECKPOINTS	0.232987	1.23105e-06	0.64144	4.73029e-18
REACTOME_G2_M_DNA_DAMAGE_CHECKPOINT	0.189873	0.000128439	0.588922	6.18183e-15
REACTOME_GABA_B_RECEPTOR_ACTIVATION	-0.0399776	0.203844	-0.092669	0.038168
REACTOME_GABA_RECEPTOR_ACTIVATION	-0.0190121	0.538809	-0.055991	0.17165
REACTOME_GAMMA_CARBOXYLATION_HYPUSINYLATION_HYDROXYLATION_AND_ARYLSULFATASE_ACTIVATION	-0.0349002	0.240938	0.0466789	0.226352
REACTOME_GASTRULATION	0.0384747	0.0811924	0.143221	1.05232e-05
REACTOME_GENE_SILENCING_BY_RNA	0.126421	0.0108389	0.552364	5.0967e-14
REACTOME_GLUCAGON_LIKE_PEPTIDE_1_GLP1_REGULATES_INSULIN_SECRETION	-0.104211	0.00318062	-0.104773	0.0492526
REACTOME_GLUCOSE_METABOLISM	0.120937	0.000101688	-0.160036	0.000481923
REACTOME_GLUTAMATE_NEUROTRANSMITTER_RELEASE_CYCLE	0.0524638	0.126191	-0.0926867	0.0555962
REACTOME_GLYCEROPHOSPHOLIPID_BIOSYNTHESIS	0.000453425	0.985517	-0.420379	6.85524e-29
REACTOME_GLYCOGEN_METABOLISM	0.0238549	0.537617	-0.417076	6.03232e-13
REACTOME_GLYCOSAMINOGLYCAN_METABOLISM	0.0476785	0.0743289	0.271603	4.47115e-13
REACTOME_GLYCOSPHINGOLIPID_METABOLISM	-0.00150333	0.955875	-0.162806	7.85622e-06
REACTOME_GOLGI_TO_ER_RETROGRADE_TRANSPORT	0.177462	3.29313e-06	0.626511	3.86185e-30
REACTOME_GPCR_LIGAND_BINDING	-0.107417	8.40992e-08	0.192398	1.699e-10
REACTOME_GPER1_SIGNALING	-0.0262761	0.444224	0.0206719	0.682842
REACTOME_HATS_ACETYLATE_HISTONES	0.14842	0.00229786	0.44534	4.00312e-10
REACTOME_HCMV_EARLY_EVENTS	0.153837	0.00445118	0.553278	2.28628e-12
REACTOME_HCMV_INFECTION	0.153837	0.00445118	0.553278	2.28628e-12
REACTOME_HCMV_LATE_EVENTS	0.153557	0.00625438	0.538544	3.68655e-11
REACTOME_HDACS_DEACETYLATE_HISTONES	0.153557	0.00625438	0.538544	3.68655e-11
REACTOME_HDMS_DEMETHYLATE_HISTONES	0.143614	0.011612	0.514065	6.50044e-10
REACTOME_HDR_THROUGH_HOMOLOGOUS_RECOMBINATION_HRR	0.24719	1.52946e-05	0.676725	1.20147e-15
REACTOME_HEME_SIGNALING	-0.0586884	0.0963669	-0.234365	4.24119e-06
REACTOME_HEMOSTASIS	-0.0131839	0.535323	0.26444	5.82291e-17
REACTOME_HEPARAN_SULFATE_HEPARIN_HS_GAG_METABOLISM	0.0708717	0.0161874	0.187881	6.80355e-06
REACTOME_HIGH_LAMINAR_FLOW_SHEAR_STRESS_ACTIVATES_SIGNALING_BY_PIEZO1_AND_PECAM1_CDH5_KDR_IN_ENDOTHELIAL_CELLS	-0.0561333	0.0664215	-0.0317903	0.473431
REACTOME_HOMOLOGOUS_DNA_PAIRING_AND_STRAND_EXCHANGE	0.244129	1.73887e-05	0.669419	2.51817e-15
REACTOME_HOMOLOGY_DIRECTED_REPAIR	0.215408	7.02236e-06	0.62475	5.57279e-17
REACTOME_IMMUNOREGULATORY_INTERACTIONS_BETWEEN_A_LYMPHOID_AND_A_NON_LYMPHOID_CELL	-0.241295	3.96139e-11	0.515549	7.29643e-23
REACTOME_INFECTIOUS_DISEASE	-0.0389259	0.133927	0.432986	1.81298e-27
REACTOME_INHIBITION_OF_DNA_RECOMBINATION_AT_TELOMERE	0.142016	0.0129545	0.51572	3.80818e-10
REACTOME_INNATE_IMMUNE_SYSTEM	-0.120706	3.73553e-07	0.104278	0.002541
REACTOME_INSULIN_RECEPTOR_SIGNALLING_CASCADE	0.0543987	0.0623863	-0.234808	1.55092e-07
REACTOME_INTEGRATION_OF_ENERGY_METABOLISM	-0.026213	0.284537	-0.235251	3.0306e-11
REACTOME_INTEGRIN_CELL_SURFACE_INTERACTIONS	-0.0208772	0.63498	0.694248	1.22045e-26
REACTOME_INTERACTION_BETWEEN_L1_AND_ANKYRINS	-0.0102768	0.779562	-0.281313	4.73582e-07
REACTOME_INTERFERON_ALPHA_BETA_SIGNALING	-0.358836	2.10294e-11	0.773825	9.13313e-25
REACTOME_INTERFERON_GAMMA_SIGNALING	-0.310056	5.35753e-13	0.597478	5.18464e-22
REACTOME_INTERFERON_SIGNALING	-0.270134	7.4332e-10	0.644762	1.0455e-24
REACTOME_INTERLEUKIN_1_FAMILY_SIGNALING	-0.179593	2.56999e-07	0.0939535	0.0552966
REACTOME_INTERLEUKIN_1_SIGNALING	-0.134357	0.000607845	0.277584	3.24816e-07
REACTOME_INTERLEUKIN_10_SIGNALING	-0.131048	0.00473762	0.326251	3.36536e-07
REACTOME_INTERLEUKIN_4_AND_INTERLEUKIN_13_SIGNALING	-0.0817641	0.00598492	0.251769	9.50264e-10
REACTOME_INTERLEUKIN_7_SIGNALING	0.00921988	0.817443	0.464181	2.19587e-15
REACTOME_INTRA_GOLGI_AND_RETROGRADE_GOLGI_TO_ER_TRAFFIC	0.109372	0.000492056	0.419805	6.81755e-21
REACTOME_INTRACELLULAR_SIGNALING_BY_SECOND_MESSENGERS	0.0185459	0.431884	-0.160934	1.37715e-06
REACTOME_INWARDLY_RECTIFYING_K_CHANNELS	-0.0513958	0.0991586	0.0219758	0.623847
REACTOME_ION_CHANNEL_TRANSPORT	-0.0138161	0.503788	-0.216339	5.82657e-13
REACTOME_ION_HOMEOSTASIS	-0.0324308	0.436236	-0.286488	6.09219e-06
REACTOME_ION_TRANSPORT_BY_P_TYPE_ATPASES	-0.0238576	0.450453	-0.341949	1.02421e-13
REACTOME_IRS_MEDIATED_SIGNALLING	0.0543987	0.0623863	-0.234808	1.55092e-07
REACTOME_ISG15_ANTIVIRAL_MECHANISM	-0.283877	2.29464e-07	0.650134	1.96163e-17
REACTOME_KEAP1_NFE2L2_PATHWAY	0.033509	0.232786	-0.343913	8.90769e-19
REACTOME_KERATAN_SULFATE_BIOSYNTHESIS	0.0633544	0.0437927	0.215681	2.35163e-07
REACTOME_KERATAN_SULFATE_KERATIN_METABOLISM	0.0882848	0.00570735	0.251712	5.07964e-09
REACTOME_KERATINIZATION	-0.0463219	0.351909	-0.116749	0.113174
REACTOME_KIDNEY_DEVELOPMENT	0.0395473	0.12756	0.101853	0.00558651
REACTOME_KINESINS	0.185784	2.69609e-06	0.572064	3.20955e-23
REACTOME_L1CAM_INTERACTIONS	0.0118747	0.674234	0.0790476	0.0508889
REACTOME_LAMININ_INTERACTIONS	-0.0170795	0.732476	0.758279	6.0531e-27
REACTOME_LATE_SARS_COV_2_INFECTION_EVENTS	0.00169888	0.950964	-0.069121	0.104352
REACTOME_LEISHMANIA_INFECTION	-0.0989649	0.000351867	0.177625	1.68893e-05
REACTOME_M_PHASE	0.250745	9.35446e-08	0.591297	4.74039e-16
REACTOME_MAPK_FAMILY_SIGNALING_CASCADES	0.00801911	0.635299	0.0162066	0.510544
REACTOME_MAPK1_MAPK3_SIGNALING	0.016788	0.321604	-0.00363928	0.885111
REACTOME_MATERNAL_TO_ZYGOTIC_TRANSITION_MZT	0.15913	0.00363093	0.53438	2.92999e-11
REACTOME_MEIOSIS	0.139044	0.00387393	0.534559	7.28598e-14
REACTOME_MEIOTIC_RECOMBINATION	0.160576	0.00256033	0.547355	3.88988e-12
REACTOME_MEIOTIC_SYNAPSIS	0.114157	0.0200136	0.500654	2.27406e-12
REACTOME_MEMBRANE_TRAFFICKING	0.0582688	0.000645443	0.10494	1.68096e-05
REACTOME_MET_ACTIVATES_PTK2_SIGNALING	0.0405985	0.435139	0.846233	4.69275e-30
REACTOME_MET_PROMOTES_CELL_MOTILITY	0.0405985	0.435139	0.846233	4.69275e-30
REACTOME_METABOLISM_OF_AMINO_ACIDS_AND_DERIVATIVES	-0.0112848	0.539906	-0.202187	1.14816e-14
REACTOME_METABOLISM_OF_CARBOHYDRATES_AND_CARBOHYDRATE_DERIVATIVES	0.0679528	3.58994e-05	-0.0613166	0.00664124
REACTOME_METABOLISM_OF_FAT_SOLUBLE_VITAMINS	0.130509	0.000355096	0.0874453	0.0977823
REACTOME_METABOLISM_OF_LIPIDS	0.00203873	0.917956	-0.466262	5.02696e-47
REACTOME_METABOLISM_OF_NUCLEOTIDES	0.0942195	0.00243291	0.064607	0.135959
REACTOME_METABOLISM_OF_RNA	0.0302093	0.320709	0.293338	2.71401e-11
REACTOME_METABOLISM_OF_STEROIDS	0.00572047	0.816088	-0.258197	2.97171e-12
REACTOME_METABOLISM_OF_VITAMINS_AND_COFACTORS	0.0688131	0.00038151	-0.0128423	0.656402
REACTOME_METABOLISM_OF_WATER_SOLUBLE_VITAMINS_AND_COFACTORS	0.021452	0.353764	-0.0678952	0.0329012
REACTOME_MHC_CLASS_II_ANTIGEN_PRESENTATION	0.0658964	0.136769	0.798403	1.30833e-35
REACTOME_MITF_M_DEPENDENT_GENE_EXPRESSION	0.044813	0.0439095	0.0824911	0.0145566
REACTOME_MITF_M_REGULATED_MELANOCYTE_DEVELOPMENT	0.0146184	0.514507	0.106585	0.00194105
REACTOME_MITOCHONDRIAL_BIOGENESIS	-0.0407086	0.242371	-0.395791	5.96879e-14
REACTOME_MITOCHONDRIAL_FATTY_ACID_BETA_OXIDATION	0.0572436	0.128146	-0.543619	2.42986e-21
REACTOME_MITOCHONDRIAL_PROTEIN_DEGRADATION	0.0527008	0.210858	-0.730906	3.67436e-31
REACTOME_MITOTIC_G1_PHASE_AND_G1_S_TRANSITION	0.249332	2.5288e-07	0.593057	5.07288e-16
REACTOME_MITOTIC_G2_G2_M_PHASES	0.257268	1.90896e-08	0.660849	1.84785e-22
REACTOME_MITOTIC_METAPHASE_AND_ANAPHASE	0.283377	8.40995e-08	0.637223	9.55387e-16
REACTOME_MITOTIC_PROMETAPHASE	0.283832	5.98815e-08	0.649265	7.67287e-17
REACTOME_MITOTIC_PROPHASE	0.174549	0.000751741	0.494763	1.13501e-10
REACTOME_MITOTIC_SPINDLE_CHECKPOINT	0.309318	1.2762e-08	0.655311	6.88429e-16
REACTOME_MOLECULES_ASSOCIATED_WITH_ELASTIC_FIBRES	-0.0378427	0.362128	0.3718	1.45036e-09
REACTOME_MUSCLE_CONTRACTION	-0.0560857	0.162631	-0.266542	1.28887e-05
REACTOME_MYD88_INDEPENDENT_TLR4_CASCADE	-0.209591	2.28266e-10	0.154807	0.000813545
REACTOME_MYOGENESIS	-0.00465097	0.921251	-0.219871	0.00199556
REACTOME_NCAM_SIGNALING_FOR_NEURITE_OUT_GROWTH	-0.00358582	0.930339	0.394605	2.61543e-11
REACTOME_NCAM1_INTERACTIONS	-0.0231495	0.587606	0.46914	1.5573e-14
REACTOME_NEDDYLATION	0.0176654	0.579124	-0.178741	0.000162283
REACTOME_NEGATIVE_EPIGENETIC_REGULATION_OF_RRNA_EXPRESSION	0.150308	0.00660987	0.543445	1.70364e-11
REACTOME_NEGATIVE_REGULATION_OF_THE_PI3K_AKT_NETWORK	-0.0160805	0.488664	-0.0819576	0.010817
REACTOME_NERVOUS_SYSTEM_DEVELOPMENT	-0.0217692	0.362514	0.220074	5.73057e-10
REACTOME_NETRIN_1_SIGNALING	-0.0851134	0.00994456	0.0887419	0.0553898
REACTOME_NEUREXINS_AND_NEUROLIGINS	0.0443553	0.15499	0.18902	8.09068e-06
REACTOME_NEURONAL_SYSTEM	0.0129564	0.461943	-0.0557903	0.0258087
REACTOME_NEUROTRANSMITTER_RECEPTORS_AND_POSTSYNAPTIC_SIGNAL_TRANSMISSION	0.0206797	0.27	-0.0440222	0.0882083
REACTOME_NEUROTRANSMITTER_RELEASE_CYCLE	0.0446936	0.0782986	-0.0785628	0.0208801
REACTOME_NEUTROPHIL_DEGRANULATION	-0.0933687	0.000370766	0.0197996	0.602205
REACTOME_NON_INTEGRIN_MEMBRANE_ECM_INTERACTIONS	0.0156373	0.721946	0.441636	3.32932e-12
REACTOME_NONHOMOLOGOUS_END_JOINING_NHEJ	0.14556	0.0112794	0.527675	1.88806e-10
REACTOME_NRAGE_SIGNALS_DEATH_THROUGH_JNK	0.0993772	0.00173562	-0.140481	0.00102729
REACTOME_NUCLEAR_EVENTS_KINASE_AND_TRANSCRIPTION_FACTOR_ACTIVATION	-0.0447285	0.229186	-0.262497	6.75996e-06
REACTOME_NUCLEAR_EVENTS_MEDIATED_BY_NFE2L2	0.0928083	0.00249243	-0.24344	5.66308e-10
REACTOME_NUCLEAR_RECEPTOR_TRANSCRIPTION_PATHWAY	0.0570319	0.0917352	-0.56894	9.11063e-30
REACTOME_O_GLYCOSYLATION_OF_TSR_DOMAIN_CONTAINING_PROTEINS	-0.030128	0.491617	0.438116	1.09619e-11
REACTOME_O_LINKED_GLYCOSYLATION	0.0179767	0.451425	0.00793992	0.818683
REACTOME_O_LINKED_GLYCOSYLATION_OF_MUCINS	0.061502	0.0448744	-0.251863	3.51718e-08
REACTOME_ONCOGENIC_MAPK_SIGNALING	0.0488821	0.107538	0.237969	8.01416e-08
REACTOME_OPIOID_SIGNALLING	-0.0253923	0.438885	-0.281255	6.78734e-09
REACTOME_ORC1_REMOVAL_FROM_CHROMATIN	0.271595	2.01293e-07	0.651721	1.05307e-17
REACTOME_ORGANELLE_BIOGENESIS_AND_MAINTENANCE	0.0480506	0.0263704	0.137943	7.77306e-06
REACTOME_OXIDATIVE_STRESS_INDUCED_SENESCENCE	0.145415	0.0024686	0.403961	1.07078e-08
REACTOME_P75_NTR_RECEPTOR_MEDIATED_SIGNALLING	0.110434	0.000142605	-0.103867	0.00889218
REACTOME_PEPTIDE_HORMONE_METABOLISM	-0.018423	0.424597	0.0941631	0.00599654
REACTOME_PEPTIDE_LIGAND_BINDING_RECEPTORS	-0.146804	1.83886e-09	0.18819	1.1431e-07
REACTOME_PHASE_0_RAPID_DEPOLARISATION	-0.0322616	0.395641	-0.328361	5.27197e-09
REACTOME_PHASE_I_FUNCTIONALIZATION_OF_COMPOUNDS	-0.00317661	0.92411	-0.607299	7.35469e-32
REACTOME_PHASE_II_CONJUGATION_OF_COMPOUNDS	0.0761353	0.0159334	-0.557254	8.21402e-34
REACTOME_PHOSPHOLIPID_METABOLISM	-0.0318467	0.17613	-0.494472	3.47068e-39
REACTOME_PI_METABOLISM	-0.0900687	0.00721119	-0.58219	8.42041e-31
REACTOME_PI3K_AKT_SIGNALING_IN_CANCER	-0.0171002	0.475748	-0.130462	9.66702e-05
REACTOME_PKMTS_METHYLATE_HISTONE_LYSINES	0.169951	0.00140172	0.417429	7.05072e-08
REACTOME_PKR_MEDIATED_SIGNALING	-0.0871705	0.0299343	0.604014	3.01931e-24
REACTOME_PLASMA_LIPOPROTEIN_ASSEMBLY_REMODELING_AND_CLEARANCE	-0.0732157	0.0314532	0.0812749	0.0871196
REACTOME_PLATELET_ACTIVATION_SIGNALING_AND_AGGREGATION	-0.0652491	0.012177	0.176726	7.15134e-06
REACTOME_PLATELET_CALCIUM_HOMEOSTASIS	-0.0905323	0.0138375	-0.0842108	0.114834
REACTOME_PLATELET_HOMEOSTASIS	-0.0404355	0.116326	-0.0430423	0.288284
REACTOME_POSITIVE_EPIGENETIC_REGULATION_OF_RRNA_EXPRESSION	0.129634	0.0170332	0.452649	1.06945e-08
REACTOME_POST_TRANSLATIONAL_MODIFICATION_SYNTHESIS_OF_GPI_ANCHORED_PROTEINS	-0.0616618	0.0193787	0.0748345	0.0444771
REACTOME_POST_TRANSLATIONAL_PROTEIN_MODIFICATION	0.0236727	0.0380164	0.114498	4.58985e-11
REACTOME_POTASSIUM_CHANNELS	-0.0221556	0.348338	0.0298221	0.426928
REACTOME_PRC2_METHYLATES_HISTONES_AND_DNA	0.150308	0.00660987	0.543445	1.70364e-11
REACTOME_PRE_NOTCH_EXPRESSION_AND_PROCESSING	0.120947	0.00615762	0.290844	6.52271e-06
REACTOME_PROCESSING_OF_DNA_DOUBLE_STRAND_BREAK_ENDS	0.191262	8.42165e-05	0.597794	1.00175e-15
REACTOME_PROGRAMMED_CELL_DEATH	-0.00615047	0.827843	0.187724	4.21419e-06
REACTOME_PROTEIN_FOLDING	0.00718744	0.802494	0.199696	2.88704e-06
REACTOME_PROTEIN_LOCALIZATION	0.0184393	0.509425	-0.368591	1.28194e-17
REACTOME_PROTEIN_PROTEIN_INTERACTIONS_AT_SYNAPSES	0.0541775	0.0484129	0.0906787	0.0164231
REACTOME_PROTEIN_UBIQUITINATION	0.155545	0.00368032	0.623675	9.41645e-16
REACTOME_PTEN_REGULATION	0.148135	1.04557e-05	-0.0698286	0.107166
REACTOME_RAB_GERANYLGERANYLATION	-0.00467451	0.876915	0.198353	2.93451e-06
REACTOME_RAC1_GTPASE_CYCLE	0.0663616	0.0113817	0.165037	1.93683e-05
REACTOME_RAC2_GTPASE_CYCLE	0.101865	0.000724525	0.158847	0.000121293
REACTOME_RAC3_GTPASE_CYCLE	0.112813	0.000438451	0.274647	1.30222e-10
REACTOME_RECOGNITION_AND_ASSOCIATION_OF_DNA_GLYCOSYLASE_WITH_SITE_CONTAINING_AN_AFFECTED_PURINE	0.152791	0.00631739	0.528804	6.97354e-11
REACTOME_REGULATION_OF_BETA_CELL_DEVELOPMENT	0.10471	0.000563315	-0.0224413	0.617506
REACTOME_REGULATION_OF_ENDOGENOUS_RETROELEMENTS	0.139526	0.0026288	0.385155	4.67402e-09
REACTOME_REGULATION_OF_ENDOGENOUS_RETROELEMENTS_BY_KRAB_ZFP_PROTEINS	0.141429	0.0060463	0.375498	4.23762e-07
REACTOME_REGULATION_OF_ENDOGENOUS_RETROELEMENTS_BY_PIWI_INTERACTING_RNAS_PIRNAS	0.148676	0.00294996	0.499678	4.11299e-12
REACTOME_REGULATION_OF_ENDOGENOUS_RETROELEMENTS_BY_THE_HUMAN_SILENCING_HUB_HUSH_COMPLEX	0.150689	0.00734154	0.520342	2.01817e-10
REACTOME_REGULATION_OF_EXPRESSION_OF_SLITS_AND_ROBOS	0.0672455	0.0703705	0.359316	5.86065e-11
REACTOME_REGULATION_OF_INSULIN_LIKE_GROWTH_FACTOR_IGF_TRANSPORT_AND_UPTAKE_BY_INSULIN_LIKE_GROWTH_FACTOR_BINDING_PROTEINS_IGFBPS	-0.062879	0.0227415	0.260023	1.1512e-09
REACTOME_REGULATION_OF_INSULIN_SECRETION	-0.0544357	0.0397688	-0.0740835	0.0566167
REACTOME_REGULATION_OF_LIPID_METABOLISM_BY_PPARALPHA	0.0323243	0.272875	-0.350339	2.8916e-16
REACTOME_REGULATION_OF_MITF_M_DEPENDENT_GENES_INVOLVED_IN_PIGMENTATION	-0.0035169	0.914597	-0.309688	2.57861e-10
REACTOME_REGULATION_OF_PLK1_ACTIVITY_AT_G2_M_TRANSITION	0.237263	2.1987e-07	0.519585	4.37484e-15
REACTOME_REGULATION_OF_T_CELL_ACTIVATION_BY_CD28_FAMILY	-0.393106	2.76978e-19	0.489359	2.4344e-15
REACTOME_REGULATION_OF_TP53_ACTIVITY	0.135642	0.000222446	0.24268	8.03601e-06
REACTOME_REGULATION_OF_TP53_ACTIVITY_THROUGH_PHOSPHORYLATION	0.239334	2.45649e-07	0.484128	4.17928e-13
REACTOME_REPLACEMENT_OF_PROTAMINES_BY_NUCLEOSOMES_IN_THE_MALE_PRONUCLEUS	0.14556	0.0112794	0.527675	1.88806e-10
REACTOME_REPRODUCTION	0.10377	0.013676	0.480041	5.62535e-14
REACTOME_RESOLUTION_OF_SISTER_CHROMATID_COHESION	0.300227	2.65716e-08	0.665283	1.57747e-16
REACTOME_RESPIRATORY_ELECTRON_TRANSPORT	0.0370881	0.366014	-0.454246	1.26179e-13
REACTOME_RESPIRATORY_SYNCYTIAL_VIRUS_INFECTION_PATHWAY	-0.189798	1.8445e-05	0.690923	3.02516e-27
REACTOME_RESPONSE_TO_ELEVATED_PLATELET_CYTOSOLIC_CA2	-0.0174436	0.489576	0.00879669	0.810326
REACTOME_RHO_GTPASE_CYCLE	0.0539719	0.00875627	0.113257	0.000276079
REACTOME_RHO_GTPASE_EFFECTORS	0.226087	5.72771e-09	0.520427	7.74384e-18
REACTOME_RHO_GTPASES_ACTIVATE_FORMINS	0.285011	1.56294e-08	0.699629	2.49055e-20
REACTOME_RHO_GTPASES_ACTIVATE_PKNS	0.157075	0.000480435	0.347371	1.23361e-07
REACTOME_RHOA_GTPASE_CYCLE	0.102883	0.000167963	0.0857797	0.0333093
REACTOME_RHOB_GTPASE_CYCLE	0.175452	1.34184e-06	0.398897	1.88926e-13
REACTOME_RHOC_GTPASE_CYCLE	0.142375	3.43122e-05	0.340742	2.87556e-12
REACTOME_RHOG_GTPASE_CYCLE	0.126174	1.00002e-05	-0.155325	0.000115129
REACTOME_RHOJ_GTPASE_CYCLE	0.107287	0.0028826	0.341491	2.53781e-10
REACTOME_RHOQ_GTPASE_CYCLE	0.21425	5.2863e-11	0.0176488	0.712013
REACTOME_RMTS_METHYLATE_HISTONE_ARGININES	0.149302	0.00593545	0.451125	5.25181e-09
REACTOME_RNA_POLYMERASE_I_PROMOTER_ESCAPE	0.150689	0.00734154	0.520342	2.01817e-10
REACTOME_RNA_POLYMERASE_I_TRANSCRIPTION	0.129634	0.0170332	0.452649	1.06945e-08
REACTOME_RNA_POLYMERASE_II_TRANSCRIPTION	0.0431637	0.0068904	0.114982	2.42266e-06
REACTOME_RND1_GTPASE_CYCLE	0.041141	0.198141	0.168279	0.000155122
REACTOME_ROS_AND_RNS_PRODUCTION_IN_PHAGOCYTES	0.0259964	0.474219	-0.0359676	0.451269
REACTOME_RSV_HOST_INTERACTIONS	-0.230983	5.33541e-07	0.711687	8.28693e-27
REACTOME_RUNX1_REGULATES_GENES_INVOLVED_IN_MEGAKARYOCYTE_DIFFERENTIATION_AND_PLATELET_FUNCTION	0.104898	0.0378477	0.442831	1.8679e-09
REACTOME_RUNX1_REGULATES_TRANSCRIPTION_OF_GENES_INVOLVED_IN_DIFFERENTIATION_OF_HSCS	0.131596	0.012551	0.452539	3.0655e-09
REACTOME_S_PHASE	0.241232	1.75271e-06	0.630884	9.30523e-17
REACTOME_SARS_COV_1_INFECTION	-0.0689587	0.0634459	0.555437	3.50686e-25
REACTOME_SARS_COV_2_ACTIVATES_MODULATES_INNATE_AND_ADAPTIVE_IMMUNE_RESPONSES	-0.302613	2.96317e-08	0.792501	4.2087e-24
REACTOME_SARS_COV_2_HOST_INTERACTIONS	-0.259052	8.07518e-08	0.785853	2.31059e-28
REACTOME_SARS_COV_2_INFECTION	-0.159806	3.3442e-07	0.521241	1.57963e-28
REACTOME_SARS_COV_INFECTIONS	-0.182379	1.77659e-10	0.454822	1.99308e-27
REACTOME_SEMAPHORIN_INTERACTIONS	-0.0403454	0.182288	0.254614	1.42756e-08
REACTOME_SENESCENCE_ASSOCIATED_SECRETORY_PHENOTYPE_SASP	0.144146	0.00212797	0.530084	2.99778e-14
REACTOME_SENSORY_PERCEPTION	0.00415805	0.804836	0.0578429	0.0143941
REACTOME_SENSORY_PERCEPTION_OF_TASTE	0.0201015	0.54687	-0.241322	2.98557e-07
REACTOME_SENSORY_PROCESSING_OF_SOUND	-0.0756139	0.000480622	-0.150827	1.54571e-06
REACTOME_SENSORY_PROCESSING_OF_SOUND_BY_OUTER_HAIR_CELLS_OF_THE_COCHLEA	-0.0531349	0.0434782	-0.208555	3.16126e-09
REACTOME_SEPARATION_OF_SISTER_CHROMATIDS	0.285244	5.34987e-08	0.637767	5.18934e-16
REACTOME_SIGNALING_BY_ALK_IN_CANCER	-0.175252	6.44486e-05	0.521795	4.24962e-16
REACTOME_SIGNALING_BY_EGFR	0.0157321	0.672207	-0.0728928	0.177377
REACTOME_SIGNALING_BY_ERBB4	0.0521504	0.0866773	-0.289065	3.62391e-11
REACTOME_SIGNALING_BY_FGFR	0.0278804	0.360199	-0.261903	7.58073e-09
REACTOME_SIGNALING_BY_FGFR1	-0.0704876	0.0718459	-0.243109	1.01214e-05
REACTOME_SIGNALING_BY_GPCR	-0.0759355	4.98973e-05	0.139872	4.60243e-07
REACTOME_SIGNALING_BY_HEDGEHOG	0.012971	0.696003	0.00199519	0.965308
REACTOME_SIGNALING_BY_INSULIN_RECEPTOR	0.0480876	0.0691363	-0.273808	9.91928e-12
REACTOME_SIGNALING_BY_INTERLEUKINS	-0.164934	1.71976e-09	0.299236	1.40886e-14
REACTOME_SIGNALING_BY_MET	0.0405274	0.329061	0.561082	3.65705e-21
REACTOME_SIGNALING_BY_NOTCH	0.110333	0.000409738	0.230772	4.59238e-07
REACTOME_SIGNALING_BY_NOTCH1	0.0441258	0.190113	-0.281172	1.08933e-09
REACTOME_SIGNALING_BY_NOTCH3	0.0471899	0.0561821	0.00110446	0.974524
REACTOME_SIGNALING_BY_NTRKS	-0.0651632	0.0343981	-0.308851	5.45289e-12
REACTOME_SIGNALING_BY_NUCLEAR_RECEPTORS	0.0683118	0.00904952	0.0650359	0.078943
REACTOME_SIGNALING_BY_PDGF	-0.0255055	0.598586	0.592038	1.53817e-16
REACTOME_SIGNALING_BY_PTK6	0.0845568	0.00291802	-0.255273	5.42235e-10
REACTOME_SIGNALING_BY_RECEPTOR_TYROSINE_KINASES	-0.0154902	0.549294	0.172457	4.94764e-06
REACTOME_SIGNALING_BY_RETINOIC_ACID	0.031979	0.312286	-0.371658	3.84492e-14
REACTOME_SIGNALING_BY_RHO_GTPASES_MIRO_GTPASES_AND_RHOBTB3	0.174284	4.6647e-10	0.350215	5.04266e-16
REACTOME_SIGNALING_BY_ROBO_RECEPTORS	-0.0123862	0.610727	0.345243	1.6759e-20
REACTOME_SIGNALING_BY_TGF_BETA_RECEPTOR_COMPLEX	-0.0437575	0.243002	0.388961	7.20286e-12
REACTOME_SIGNALING_BY_TGFB_FAMILY_MEMBERS	-0.0336318	0.298466	0.351784	4.00589e-13
REACTOME_SIGNALING_BY_TYPE_1_INSULIN_LIKE_GROWTH_FACTOR_1_RECEPTOR_IGF1R	0.0457185	0.13024	-0.292035	3.99491e-10
REACTOME_SIGNALING_BY_VEGF	-0.0804449	0.0156151	0.377236	6.84985e-16
REACTOME_SIGNALING_BY_WNT	0.089593	0.0020371	0.272866	1.18339e-10
REACTOME_SIRT1_NEGATIVELY_REGULATES_RRNA_EXPRESSION	0.150689	0.00734154	0.520342	2.01817e-10
REACTOME_SLC_MEDIATED_TRANSMEMBRANE_TRANSPORT	0.0402342	0.0125598	-0.0605013	0.0144829
REACTOME_SLC_TRANSPORTER_DISORDERS	0.0511648	0.0277712	-0.158107	6.3554e-06
REACTOME_SMOOTH_MUSCLE_CONTRACTION	-0.0599949	0.129107	-0.158283	0.00917527
REACTOME_SPHINGOLIPID_METABOLISM	0.0278005	0.332634	-0.370939	2.34354e-20
REACTOME_STIMULI_SENSING_CHANNELS	-0.0112551	0.579899	-0.121692	1.93758e-05
REACTOME_STRIATED_MUSCLE_CONTRACTION	-0.0617139	0.294882	-0.201751	0.0211214
REACTOME_SUMOYLATION	0.171106	6.53305e-11	0.0673166	0.0702202
REACTOME_SWITCHING_OF_ORIGINS_TO_A_POST_REPLICATIVE_STATE	0.266407	1.34715e-07	0.653468	2.64912e-18
REACTOME_SYNDECAN_INTERACTIONS	0.0429745	0.427473	0.777257	1.06806e-23
REACTOME_SYNTHESIS_OF_DNA	0.256056	8.37998e-07	0.661659	7.20801e-18
REACTOME_SYNTHESIS_OF_SUBSTRATES_IN_N_GLYCAN_BIOSYTHESIS	0.0897768	0.003231	-0.40173	4.76581e-20
REACTOME_TCF_DEPENDENT_SIGNALING_IN_RESPONSE_TO_WNT	0.113211	0.00159905	0.275325	7.09337e-08
REACTOME_TELOMERE_MAINTENANCE	0.163706	0.000984654	0.584449	8.41922e-15
REACTOME_TERMINATION_OF_O_GLYCAN_BIOSYNTHESIS	0.059861	0.145969	-0.240805	9.11258e-05
REACTOME_THE_CANONICAL_RETINOID_CYCLE_IN_RODS_TWILIGHT_VISION	-0.030684	0.383479	0.346212	2.63926e-11
REACTOME_TIGHT_JUNCTION_INTERACTIONS	0.0795537	0.0211815	-0.363004	2.10174e-13
REACTOME_TNFR2_NON_CANONICAL_NF_KB_PATHWAY	-0.171996	3.92929e-08	0.34162	2.45732e-13
REACTOME_TNFS_BIND_THEIR_PHYSIOLOGICAL_RECEPTORS	-0.168528	4.15437e-06	0.402983	9.64083e-14
REACTOME_TOLL_LIKE_RECEPTOR_9_TLR9_CASCADE	-0.26633	5.94087e-14	0.0948113	0.0577112
REACTOME_TOLL_LIKE_RECEPTOR_CASCADES	-0.159805	3.85539e-08	0.203428	1.59378e-07
REACTOME_TOLL_LIKE_RECEPTOR_TLR1_TLR2_CASCADE	-0.183782	4.69164e-09	0.0421903	0.322061
REACTOME_TP53_REGULATES_METABOLIC_GENES	-0.0412319	0.319562	-0.299098	1.00525e-06
REACTOME_TP53_REGULATES_TRANSCRIPTION_OF_CELL_CYCLE_GENES	0.248604	2.5179e-08	0.441716	1.27322e-11
REACTOME_TRANSCRIPTIONAL_AND_POST_TRANSLATIONAL_REGULATION_OF_MITF_M_EXPRESSION_AND_ACTIVITY	-0.0961035	0.00814928	0.0111291	0.832836
REACTOME_TRANSCRIPTIONAL_REGULATION_BY_MECP2	0.0159427	0.625472	0.154063	0.00132357
REACTOME_TRANSCRIPTIONAL_REGULATION_BY_RUNX1	0.00364679	0.918379	0.403356	5.93602e-14
REACTOME_TRANSCRIPTIONAL_REGULATION_BY_RUNX2	0.0414348	0.183696	0.588679	1.39686e-35
REACTOME_TRANSCRIPTIONAL_REGULATION_BY_SMALL_RNAS	0.150689	0.00734154	0.520342	2.01817e-10
REACTOME_TRANSCRIPTIONAL_REGULATION_BY_TP53	0.124652	5.11868e-05	0.227929	8.10558e-07
REACTOME_TRANSCRIPTIONAL_REGULATION_OF_GRANULOPOIESIS	0.129933	0.0145405	0.575443	1.78473e-13
REACTOME_TRANSCRIPTIONAL_REGULATION_OF_WHITE_ADIPOCYTE_DIFFERENTIATION	0.0243743	0.461819	-0.54327	3.47991e-29
REACTOME_TRANSMISSION_ACROSS_CHEMICAL_SYNAPSES	0.0221818	0.224975	-0.106152	1.58153e-05
REACTOME_TRANSPORT_OF_BILE_SALTS_AND_ORGANIC_ACIDS_METAL_IONS_AND_AMINE_COMPOUNDS	0.0416783	0.0815562	-0.0780723	0.0219613
REACTOME_TRANSPORT_OF_INORGANIC_CATIONS_ANIONS_AND_AMINO_ACIDS_OLIGOPEPTIDES	0.0289152	0.115994	0.0267225	0.327689
REACTOME_TRANSPORT_OF_SMALL_MOLECULES	-0.00203202	0.883027	-0.177771	1.38049e-16
REACTOME_TRANSPORT_OF_VITAMINS_NUCLEOSIDES_AND_RELATED_MOLECULES	0.0166195	0.57813	-0.231414	9.55881e-08
REACTOME_TRANSPORT_TO_THE_GOLGI_AND_SUBSEQUENT_MODIFICATION	-0.0757885	0.000681038	0.0295186	0.377554
REACTOME_TRIGLYCERIDE_METABOLISM	-0.0508077	0.101611	-0.517813	2.54143e-28
REACTOME_TRP_CHANNELS	-0.076866	0.0285305	0.349645	4.69836e-12
REACTOME_UB_SPECIFIC_PROCESSING_PROTEASES	0.104432	0.00764342	0.315056	2.01802e-08
REACTOME_VASOPRESSIN_REGULATES_RENAL_WATER_HOMEOSTASIS_VIA_AQUAPORINS	-0.0719147	0.0408155	-0.418159	2.06804e-18
REACTOME_VESICLE_MEDIATED_TRANSPORT	0.0456752	0.00905936	0.149494	3.1158e-09
REACTOME_VIRAL_INFECTION_PATHWAYS	-0.0386607	0.240464	0.526089	1.3583e-25
REACTOME_VISUAL_PHOTOTRANSDUCTION	0.0438331	0.0880302	0.245414	8.69617e-11
REACTOME_VOLTAGE_GATED_POTASSIUM_CHANNELS	-0.00488077	0.873135	-0.072869	0.116539
